# Supplementary material for: Isolation of infectious Lloviu virus from Schreiber’s bats in Hungary
Source: Nat Commun. 2022 Mar 31;13:1706. doi: 10.1038/s41467-022-29298-1 (PMC8971391; doi:10.1038/s41467-022-29298-1)
Supplement: Supplementary file 4 — Supplementary Data 1 [file 41467_2022_29298_MOESM4_ESM.xlsx]

## Sheet: Live animals + ectoparasites
ID	Species	Location	Status	Collection date	Sex	Blood (LLOV Taqman PCR)	Pan-filovirus nested PCR	Genomic copy Genomic copy number (copy/ml)	Serology	PVNT IC50 #1	PVNT IC50 #2	PVNT IC50 Mean	Feces (LLOV Taqman PCR)	Urine (LLOV Taqman PCR)	Parasite ID	Parasite species	Parasite sex	LLOV Taqman PCR	Genomic copy number (copy/ml) - Parasite	Pan-filovirus nested PCR	16S rDNA Accession number
LLOV 95	Miniopterus schreibersii	Mád cave	alive	2018-09-18	M	Nt	Nt	-	neg	-	-	-	neg	NA
LLOV 96	Miniopterus schreibersii	Mád cave	alive	2018-09-18	M	Nt	Nt	-	neg	-	-	-	NA	NA
LLOV 97	Miniopterus schreibersii	Mád cave	alive	2018-09-18	F	Nt	Nt	-	neg	-	-	-	NA	NA
LLOV 98	Miniopterus schreibersii	Mád cave	alive	2018-09-18	M	Nt	Nt	-	POS	211	-	211	NA	NA
LLOV 99	Miniopterus schreibersii	Mád cave	alive	2018-09-18	M	Nt	Nt	-	POS	156	174	165	neg	NA
															P1	Penicillidia conspicua	F	neg	-	Nt	-
LLOV 100	Miniopterus schreibersii	Mád cave	alive	2018-09-18	M	neg	neg	-	neg	-	-	-	NA	NA
															P1	Nycteribia schmidlii	M	neg	-	Nt	-
															P2	Penicillidia conspicua	M	neg	-	Nt	-
LLOV 101	Miniopterus schreibersii	Mád cave	alive	2018-09-18	F	Nt	Nt	-	neg	-	-	-	NA	NA
LLOV 102	Miniopterus schreibersii	Mád cave	alive	2018-09-18	M	neg	neg	-	POS	132	-	132	neg	NA
LLOV 103	Miniopterus schreibersii	Mád cave	alive	2018-09-18	M	neg	neg	-	neg	-	-	-	NA	NA
															P1	Nycteribia schmidlii	M	neg	-	Nt	-
LLOV 104	Miniopterus schreibersii	Mád cave	alive	2018-09-18	F	neg	neg	-	neg	-	-	-	NA	NA
LLOV 105	Miniopterus schreibersii	Mád cave	alive	2018-09-18	M	26.16	POS	2,3×108	neg	-	-	-	NA	NA
															P1	Nycteribia schmidlii	F	neg	-	Nt	-
															P2	Nycteribia schmidlii	M	POS	3,2×106	POS	-
LLOV 106	Miniopterus schreibersii	Mád cave	alive	2018-09-18	F	neg	neg	-	neg	-	-	-	NA	NA
															P1	Penicillidia conspicua	F	neg	-	Nt	-
LLOV 107	Miniopterus schreibersii	Mád cave	alive	2018-09-18	M	Nt	Nt	-	neg	-	-	-	neg	NA
LLOV 108	Miniopterus schreibersii	Mád cave	alive	2018-09-18	M	neg	neg	-	neg	-	-	-	NA	NA
LLOV 109	Miniopterus schreibersii	Mád cave	alive	2018-09-18	F	neg	neg	-	neg	-	-	-	NA	NA
LLOV 110	Miniopterus schreibersii	Mád cave	alive	2018-09-18	M	neg	neg	-	POS	64	-	64	neg	NA
LLOV 111	Miniopterus schreibersii	Mád cave	alive	2018-09-18	M	Nt	Nt	-	neg	-	-	-	neg	NA
LLOV 112	Miniopterus schreibersii	Mád cave	alive	2018-09-18	M	Nt	Nt	-	neg	-	-	-	NA	NA
															P1	Nycteribia schmidlii	M	neg	-	Nt	-
															P2	Penicillidia conspicua	M	neg	-	Nt	-
															P3	Nycteribia schmidlii	M	neg	-	Nt	-
LLOV 113	Miniopterus schreibersii	Mád cave	alive	2018-09-18	M	neg	neg	-	neg	-	-	-	NA	NA
LLOV 114	Miniopterus schreibersii	Mád cave	alive	2018-09-18	M	neg	neg	-	neg	-	-	-	NA	NA
															P1	Nycteribia schmidlii	F	neg	-	Nt	-
LLOV 115	Miniopterus schreibersii	Mád cave	alive	2018-09-18	M	Nt	Nt	-	POS	143	197	170	NA	NA
LLOV 116	Miniopterus schreibersii	Mád cave	alive	2018-09-18	M	neg	neg	-	neg	-	-	-	NA	NA
															P1	Nycteribia schmidlii	M	neg	-	Nt	-
															P2	Nycteribia schmidlii	M	neg	-	Nt	-
															P3	Nycteribia schmidlii	F	neg	-	Nt	-
LLOV 117	Miniopterus schreibersii	Mád cave	alive	2018-09-18	M	neg	neg	-	neg	-	-	-	NA	NA
LLOV 118	Miniopterus schreibersii	Mád cave	alive	2018-09-18	M	neg	neg	-	POS	155	-	155	NA	NA
LLOV 119	Miniopterus schreibersii	Mád cave	alive	2018-09-18	M	neg	neg	-	neg	-	-	-	NA	NA
LLOV 120	Miniopterus schreibersii	Mád cave	alive	2018-09-18	M	neg	neg	-	neg	-	-	-	NA	NA
LLOV 121	Miniopterus schreibersii	Mád cave	alive	2018-09-19	M	Nt	Nt	-	neg	-	-	-	NA	NA
LLOV 122	Miniopterus schreibersii	Mád cave	alive	2018-09-19	M	neg	neg	-	neg	-	-	-	NA	NA
															P1	Nycteribia schmidlii	F	neg	-	Nt	-
LLOV 123	Miniopterus schreibersii	Mád cave	alive	2018-09-19	M	Nt	Nt	-	neg	-	-	-	NA	NA
															P1	Nycteribia schmidlii	F	neg	-	Nt	-
LLOV 124	Miniopterus schreibersii	Mád cave	alive	2018-09-19	M	neg	neg	-	neg	-	-	-	NA	NA
															P3	Nycteribia schmidlii	F	neg	-	Nt	-
															P4	Nycteribia schmidlii	M	neg	-	Nt	-
															P1	Nycteribia schmidlii	M	neg	-	Nt	-
															P2	Penicillidia conspicua	M	neg	-	Nt	-
LLOV 125	Miniopterus schreibersii	Mád cave	alive	2018-09-19	M	neg	neg	-	neg	-	-	-	NA	NA
LLOV 126	Miniopterus schreibersii	Mád cave	alive	2018-09-19	M	neg	neg	-	neg	-	-	-	neg	NA
															P1	Nycteribia schmidlii	M	neg	-	Nt	-
LLOV 127	Miniopterus schreibersii	Mád cave	alive	2018-09-19	M	neg	neg	-	neg	-	-	-	NA	NA
															P1	Penicillidia conspicua	F	neg	-	Nt	-
LLOV 128	Miniopterus schreibersii	Mád cave	alive	2018-09-19	M	neg	neg	-	neg	-	-	-	NA	NA
LLOV 129	Miniopterus schreibersii	Mád cave	alive	2018-09-19	M	neg	neg	-	neg	-	-	-	NA	NA
															P1	Nycteribia schmidlii	F	neg	-	Nt	-
															P2	Penicillidia conspicua	M	neg	-	Nt	-
LLOV 130	Miniopterus schreibersii	Mád cave	alive	2018-09-19	M	neg	neg	-	POS	177	59	118	NA	NA
															P1	Nycteribia schmidlii	F	neg	-	Nt	-
LLOV 131	Miniopterus schreibersii	Mád cave	alive	2018-09-19	M	Nt	Nt	-	neg	-	-	-	NA	NA
LLOV 132	Miniopterus schreibersii	Mád cave	alive	2018-09-19	F	Nt	Nt	-	neg	-	-	-	NA	NA
															P1	Nycteribia schmidlii	M	neg	-	Nt	-
															P2	Nycteribia schmidlii	M	neg	-	Nt	-
LLOV 133	Miniopterus schreibersii	Mád cave	alive	2018-09-19	M	Nt	Nt	-	neg	-	-	-	neg	neg
															P1	Nycteribia schmidlii	F	neg	-	Nt	-
															P2	Nycteribia schmidlii	M	neg	-	Nt	-
LLOV 134	Miniopterus schreibersii	Mád cave	alive	2018-09-19	M	Nt	Nt	-	neg	-	-	-	NA	NA
															P2	Nycteribia schmidlii	M	neg	-	Nt	-
															P3	Nycteribia schmidlii	F	neg	-	Nt	-
															P1	Nycteribia schmidlii	F	neg	-	Nt	-
LLOV 135	Miniopterus schreibersii	Mád cave	alive	2018-09-19	M	Nt	Nt	-	neg	-	-	-	NA	NA
															P1	Nycteribia schmidlii	F	neg	-	Nt	-
LLOV 136	Miniopterus schreibersii	Mád cave	alive	2018-09-19	M	Nt	Nt	-	neg	-	-	-	NA	NA
LLOV 137	Miniopterus schreibersii	Mád cave	alive	2018-09-19	M	neg	neg	-	neg	-	-	-	NA	NA
															P1	Nycteribia schmidlii	F	neg	-	Nt	-
LLOV 138	Miniopterus schreibersii	Mád cave	alive	2018-09-19	M	neg	neg	-	POS	83	-	83	NA	NA
															P1	Nycteribia schmidlii	F	neg	-	Nt	-
LLOV 139	Miniopterus schreibersii	Mád cave	alive	2018-09-19	M	neg	neg	-	neg	-	-	-	NA	NA
															P1	Nycteribia schmidlii	M	neg	-	Nt	-
LLOV 140	Miniopterus schreibersii	Mád cave	alive	2018-09-19	M	neg	neg	-	neg	-	-	-	NA	NA
															P1	Ixodes simplex	NA	neg	-	Nt	OL795929.1
LLOV 141	Miniopterus schreibersii	Mád cave	alive	2018-09-19	M	neg	neg	-	neg	-	-	-	neg	NA
															P2	Nycteribia schmidlii	F	neg	-	Nt	-
															P1	Nycteribia schmidlii	F	neg	-	Nt	-
LLOV 142	Miniopterus schreibersii	Mád cave	alive	2018-09-19	M	Nt	Nt	-	neg	-	-	-	NA	NA
															P1	Nycteribia schmidlii	F	neg	-	Nt	-
															P2	Nycteribia schmidlii	M	neg	-	Nt	-
LLOV 143	Miniopterus schreibersii	Mád cave	alive	2018-09-19	M	neg	neg	-	POS	90	-	90	NA	neg
															P1	Nycteribia schmidlii	F	neg	-	Nt	-
LLOV 144	Miniopterus schreibersii	Mád cave	alive	2018-09-19	M	neg	neg	-	neg	-	-	-	NA	NA
LLOV 145	Miniopterus schreibersii	Mád cave	alive	2018-09-19	M	Nt	Nt	-	neg	-	-	-	NA	NA
															P1	Nycteribia schmidlii	F	neg	-	Nt	-
LLOV 146	Miniopterus schreibersii	Mád cave	alive	2018-09-19	M	neg	neg	-	neg	-	-	-	neg	NA
LLOV 147	Miniopterus schreibersii	Mád cave	alive	2018-09-19	M	25.39	POS	3,6×108	neg	-	-	-	NA	NA
															P1	Penicillidia conspicua	M	neg	-	Nt	-
															P2	Nycteribia schmidlii	F	34.61	2,4×106	POS	-
															P3	Nycteribia schmidlii	F	neg	-	Nt	-
															P4	Penicillidia conspicua	F	neg	-	Nt	-
LLOV 148	Miniopterus schreibersii	Mád cave	alive	2018-09-19	M	neg	neg	-	neg	-	-	-	NA	NA
LLOV 149	Miniopterus schreibersii	Mád cave	alive	2018-09-19	M	neg	neg	-	neg	-	-	-	NA	NA
LLOV 150	Miniopterus schreibersii	Mád cave	alive	2018-09-19	M	Nt	Nt	-	neg	-	-	-	NA	NA
															P1	Penicillidia dufouri	M	neg	-	Nt	-
LLOV 151	Miniopterus schreibersii	Mád cave	alive	2018-09-19	M	neg	neg	-	NA	Nt	Nt	Nt	NA	NA
LLOV 152	Miniopterus schreibersii	Mád cave	alive	2018-09-19	M	neg	neg	-	NA	Nt	Nt	Nt	NA	NA
															P1	Nycteribia schmidlii	F	neg	-	Nt	-
LLOV 153	Miniopterus schreibersii	Mád cave	alive	2018-09-19	M	Nt	Nt	-	neg	-	-	-	NA	NA
															P1	Penicillidia conspicua	F	neg	-	Nt	-
															P2	Nycteribia schmidlii	F	neg	-	Nt	-
LLOV 154	Miniopterus schreibersii	Mád cave	alive	2018-09-19	M	Nt	Nt	-	neg	-	-	-	NA	NA
LLOV 155	Miniopterus schreibersii	Mád cave	alive	2018-09-19	M	Nt	Nt	-	neg	-	-	-	NA	NA
															P1	Nycteribia schmidlii	F	neg	-	Nt	-
LLOV 156	Miniopterus schreibersii	Mád cave	alive	2018-09-19	M	neg	neg	-	neg	-	-	-	NA	NA
LLOV 157	Miniopterus schreibersii	Mád cave	alive	2018-09-19	M	neg	neg	-	neg	-	-	-	NA	NA
LLOV 158	Miniopterus schreibersii	Mád cave	alive	2018-09-19	M	neg	neg	-	neg	-	-	-	NA	NA
															P1	Nycteribia schmidlii	M	neg	-	Nt	-
															P2	Penicillidia conspicua	F	neg	-	Nt	-
															P3	Penicillidia conspicua	M	neg	-	Nt	-
LLOV 159	Miniopterus schreibersii	Mád cave	alive	2018-09-19	M	neg	neg	-	neg	-	-	-	NA	NA
															P1	Nycteribia schmidlii	F	neg	-	Nt	-
															P2	Penicillidia conspicua	F	neg	-	Nt	-
LLOV 160	Miniopterus schreibersii	Mád cave	alive	2018-09-19	M	neg	neg	-	neg	-	-	-	NA	NA
LLOV 161	Miniopterus schreibersii	Mád cave	alive	2018-09-19	M	neg	neg	-	NA	Nt	Nt	Nt	NA	NA
LLOV 162	Miniopterus schreibersii	Mád cave	alive	2018-09-19	M	neg	neg	-	neg	-	-	-	NA	NA
LLOV 163	Miniopterus schreibersii	Mád cave	alive	2018-09-19	M	neg	neg	-	neg	-	-	-	neg	NA
															P1	Penicillidia conspicua	M	neg	-	Nt	-
LLOV 164	Miniopterus schreibersii	Mád cave	alive	2018-09-19	M	neg	neg	-	neg	-	-	-	NA	NA
LLOV 165	Miniopterus schreibersii	Mád cave	alive	2018-09-19	M	neg	neg	-	neg	-	-	-	NA	NA
LLOV 166	Miniopterus schreibersii	Mád cave	alive	2018-09-19	M	neg	neg	-	neg	-	-	-	neg	NA
															P1	Nycteribia schmidlii	M	neg	-	Nt	-
															P2	Nycteribia schmidlii	F	neg	-	Nt	-
LLOV 167	Miniopterus schreibersii	Mád cave	alive	2018-09-19	M	neg	neg	-	neg	-	-	-	neg	NA
LLOV 168	Miniopterus schreibersii	Mád cave	alive	2018-09-19	M	Nt	Nt	-	neg	-	-	-	NA	NA
LLOV 172	Miniopterus schreibersii	Mád cave	alive	2019-08-02	M	neg	neg	-	NA	Nt	Nt	Nt	neg	NA
															P2	Nycteribia schmidlii	M	neg	-	Nt	-
LLOV 173	Miniopterus schreibersii	Mád cave	alive	2019-08-02	F	neg	neg	-	NA	Nt	Nt	Nt	neg	NA
															P1	Nycteribia schmidlii	F	neg	-	Nt	-
															P2	Nycteribia schmidlii	F	neg	-	Nt	-
															P3	Nycteribia schmidlii	F	neg	-	Nt	-
															P4	Penicillidia conspicua	M	neg	-	Nt	-
LLOV 174	Miniopterus schreibersii	Mád cave	alive	2019-08-02	F	neg	neg	-	NA	Nt	Nt	Nt	NA	NA
															P1	Penicillidia conspicua	F	neg	-	Nt	-
LLOV 175	Miniopterus schreibersii	Mád cave	alive	2019-08-02	M	neg	neg	-	NA	Nt	Nt	Nt	neg	NA
															P3	Nycteribia schmidlii	M	neg	-	Nt	-
															P1	Penicillidia conspicua	M	neg	-	Nt	-
															P2	Nycteribia schmidlii	F	neg	-	Nt	-
LLOV 176	Miniopterus schreibersii	Mád cave	alive	2019-08-02	F	neg	neg	-	NA	Nt	Nt	Nt	neg	NA
															P3	Ixodes simplex	NA	neg	-	Nt	OL795930.1
															P1	Nycteribia schmidlii	F	neg	-	Nt	-
															P2	Nycteribia schmidlii	F	neg	-	Nt	-
LLOV 177	Miniopterus schreibersii	Mád cave	alive	2019-08-02	F	neg	neg	-	NA	Nt	Nt	Nt	NA	NA
LLOV 178	Miniopterus schreibersii	Mád cave	alive	2019-08-02	F	neg	neg	-	NA	Nt	Nt	Nt	NA	NA
LLOV 179	Miniopterus schreibersii	Mád cave	alive	2019-08-02	F	neg	neg	-	NA	Nt	Nt	Nt	neg	NA
															P1	Nycteribia schmidlii	F	neg	-	Nt	-
															P2	Nycteribia schmidlii	F	neg	-	Nt	-
															P3	Ixodes simplex	NA	neg	-	Nt	OL795931.1
															P4	Ixodes simplex	NA	neg	-	Nt	OL795932.1
LLOV 180	Miniopterus schreibersii	Mád cave	alive	2019-08-02	F	neg	neg	-	NA	Nt	Nt	Nt	neg	NA
															P1	Ixodes simplex	NA	neg	-	Nt	OL795933.1
LLOV 181	Miniopterus schreibersii	Mád cave	alive	2019-08-02	F	neg	neg	-	NA	Nt	Nt	Nt	NA	NA
LLOV 182	Miniopterus schreibersii	Mád cave	alive	2019-08-02	M	neg	neg	-	NA	Nt	Nt	Nt	NA	NA
															P1	Nycteribia schmidlii	M	neg	-	Nt	-
LLOV 183	Miniopterus schreibersii	Mád cave	alive	2019-08-02	M	neg	neg	-	NA	Nt	Nt	Nt	NA	NA
															P1	Nycteribia schmidlii	F	neg	-	Nt	-
															P2	Nycteribia schmidlii	F	neg	-	Nt	-
															P3	Ixodes vespertilionis	NA	neg	-	Nt	OL795934.1
LLOV 184	Miniopterus schreibersii	Mád cave	alive	2019-08-02	F	neg	neg	-	NA	Nt	Nt	Nt	NA	NA
															P1	Ixodes simplex	NA	neg	-	Nt	OL795935.1
LLOV 185	Miniopterus schreibersii	Mád cave	alive	2019-08-02	M	neg	neg	-	NA	Nt	Nt	Nt	NA	NA
LLOV 186	Miniopterus schreibersii	Mád cave	alive	2019-08-02	M	neg	neg	-	NA	Nt	Nt	Nt	neg	NA
															P1	Penicillidia conspicua	F	neg	-	Nt	-
															P2	Ixodes simplex	NA	neg	-	Nt	OL795936.1
LLOV 187	Miniopterus schreibersii	Mád cave	alive	2019-08-02	M	neg	neg	-	NA	Nt	Nt	Nt	neg	NA
															P1	Ixodes simplex	NA	neg	-	Nt	OL795937.1
LLOV 188	Miniopterus schreibersii	Mád cave	alive	2019-08-02	M	neg	neg	-	NA	Nt	Nt	Nt	NA	NA
															P1	Ixodes simplex	NA	neg	-	Nt	OL795938.1
LLOV 189	Miniopterus schreibersii	Mád cave	alive	2019-08-02	F	neg	neg	-	NA	Nt	Nt	Nt	neg	NA
															P1	Penicillidia conspicua	M	neg	-	Nt	-
															P2	Ixodes simplex	NA	neg	-	Nt	OL795939.1
LLOV 190	Miniopterus schreibersii	Mád cave	alive	2019-08-02	M	neg	neg	-	NA	Nt	Nt	Nt	NA	NA
															P1	Nycteribia schmidlii	F	neg	-	Nt	-
LLOV 191	Miniopterus schreibersii	Mád cave	alive	2019-08-02	F	neg	neg	-	NA	Nt	Nt	Nt	NA	NA
															P1	Penicillidia conspicua	F	neg	-	Nt	-
LLOV 192	Miniopterus schreibersii	Mád cave	alive	2019-08-02	M	neg	neg	-	NA	Nt	Nt	Nt	NA	NA
LLOV 193	Miniopterus schreibersii	Mád cave	alive	2019-08-02	F	neg	neg	-	NA	Nt	Nt	Nt	NA	NA
															P1	Ixodes simplex	NA	neg	-	Nt	OL795940.1
LLOV 194	Miniopterus schreibersii	Mád cave	alive	2019-08-02	M	neg	neg	-	NA	Nt	Nt	Nt	NA	NA
															P1	Nycteribia schmidlii	F	neg	-	Nt	-
LLOV 195	Miniopterus schreibersii	Mád cave	alive	2019-08-02	F	neg	neg	-	NA	Nt	Nt	Nt	NA	NA
LLOV 196	Miniopterus schreibersii	Mád cave	alive	2019-08-02	F	neg	neg	-	NA	Nt	Nt	Nt	NA	NA
															P1	Penicillidia conspicua	F	neg	-	Nt	-
LLOV 197	Miniopterus schreibersii	Mád cave	alive	2019-08-02	M	neg	neg	-	NA	Nt	Nt	Nt	NA	NA
LLOV 198	Miniopterus schreibersii	Mád cave	alive	2019-08-02	M	neg	neg	-	NA	Nt	Nt	Nt	NA	NA
LLOV 199	Miniopterus schreibersii	Mád cave	alive	2019-08-02	F	neg	neg	-	NA	Nt	Nt	Nt	NA	NA
LLOV 200	Miniopterus schreibersii	Mád cave	alive	2019-08-02	F	neg	neg	-	NA	Nt	Nt	Nt	NA	NA
															P1	Nycteribia schmidlii	F	neg	-	Nt	-
LLOV 201	Miniopterus schreibersii	Mád cave	alive	2019-08-02	M	neg	neg	-	NA	Nt	Nt	Nt	NA	NA
															P1	Nycteribia schmidlii	F	neg	-	Nt	-
LLOV 202	Miniopterus schreibersii	Mád cave	alive	2019-08-02	F	neg	neg	-	NA	Nt	Nt	Nt	NA	NA
															P1	Nycteribia schmidlii	F	neg	-	Nt	-
															P2	Penicillidia conspicua	F	neg	-	Nt	-
LLOV 203	Miniopterus schreibersii	Mád cave	alive	2019-08-02	F	neg	neg	-	NA	Nt	Nt	Nt	NA	NA
LLOV 204	Myotis myotis	Mád cave	alive	2019-08-02	M	neg	neg	-	NA	Nt	Nt	Nt	NA	NA
															P1	Penicillidia dufouri	M	neg	-	Nt	-
															P4	Nycteribia latreillii	M	neg	-	Nt	-
															P5	Nycteribia latreillii	M	neg	-	Nt	-
															P2	Penicillidia dufouri	M	neg	-	Nt	-
															P3	Penicillidia dufouri	M	neg	-	Nt	-
LLOV 206	Miniopterus schreibersii	Mád cave	alive	2019-08-23	M	neg	neg	-	NA	Nt	Nt	Nt	neg	NA
LLOV 207	Miniopterus schreibersii	Mád cave	alive	2019-08-23	M	neg	neg	-	NA	Nt	Nt	Nt	NA	NA
LLOV 208	Miniopterus schreibersii	Mád cave	alive	2019-08-23	M	neg	neg	-	NA	Nt	Nt	Nt	NA	NA
LLOV 209	Miniopterus schreibersii	Mád cave	alive	2019-08-23	F	neg	neg	-	NA	Nt	Nt	Nt	neg	NA
LLOV 210	Miniopterus schreibersii	Mád cave	alive	2019-08-23	F	neg	neg	-	NA	Nt	Nt	Nt	NA	NA
LLOV 211	Miniopterus schreibersii	Mád cave	alive	2019-08-23	F	neg	neg	-	NA	Nt	Nt	Nt	NA	NA
LLOV 212	Miniopterus schreibersii	Mád cave	alive	2019-08-23	F	neg	neg	-	NA	Nt	Nt	Nt	neg	NA
LLOV 213	Miniopterus schreibersii	Mád cave	alive	2019-08-23	F	neg	neg	-	NA	Nt	Nt	Nt	neg	NA
LLOV 214	Miniopterus schreibersii	Mád cave	alive	2019-08-23	M	neg	neg	-	NA	Nt	Nt	Nt	neg	NA
LLOV 215	Miniopterus schreibersii	Mád cave	alive	2019-08-23	F	neg	neg	-	NA	Nt	Nt	Nt	neg	NA
LLOV 216	Miniopterus schreibersii	Mád cave	alive	2019-08-23	M	neg	neg	-	NA	Nt	Nt	Nt	neg	NA
LLOV 217	Miniopterus schreibersii	Mád cave	alive	2019-08-23	M	neg	neg	-	NA	Nt	Nt	Nt	NA	NA
LLOV 218	Miniopterus schreibersii	Mád cave	alive	2019-08-23	M	neg	neg	-	NA	Nt	Nt	Nt	neg	NA
LLOV 219	Miniopterus schreibersii	Mád cave	alive	2019-08-23	M	neg	neg	-	NA	Nt	Nt	Nt	NA	NA
LLOV 220	Miniopterus schreibersii	Mád cave	alive	2019-08-23	M	neg	neg	-	NA	Nt	Nt	Nt	NA	NA
LLOV 221	Miniopterus schreibersii	Mád cave	alive	2019-08-23	M	neg	neg	-	NA	Nt	Nt	Nt	NA	NA
LLOV 222	Miniopterus schreibersii	Mád cave	alive	2019-08-23	F	neg	neg	-	NA	Nt	Nt	Nt	neg	NA
LLOV 223	Miniopterus schreibersii	Mád cave	alive	2019-08-23	F	neg	neg	-	NA	Nt	Nt	Nt	neg	NA
LLOV 224	Miniopterus schreibersii	Mád cave	alive	2019-08-23	M	neg	neg	-	NA	Nt	Nt	Nt	NA	NA
LLOV 225	Miniopterus schreibersii	Mád cave	alive	2019-08-23	M	neg	neg	-	NA	Nt	Nt	Nt	neg	NA
LLOV 226	Miniopterus schreibersii	Mád cave	alive	2019-08-23	M	neg	neg	-	NA	Nt	Nt	Nt	NA	NA
LLOV 227	Miniopterus schreibersii	Mád cave	alive	2019-08-23	F	neg	neg	-	NA	Nt	Nt	Nt	NA	NA
LLOV 228	Miniopterus schreibersii	Mád cave	alive	2019-08-23	M	neg	neg	-	NA	Nt	Nt	Nt	NA	NA
LLOV 229	Miniopterus schreibersii	Mád cave	alive	2019-08-23	F	neg	neg	-	NA	Nt	Nt	Nt	neg	NA
LLOV 230	Miniopterus schreibersii	Mád cave	alive	2019-08-23	M	neg	neg	-	NA	Nt	Nt	Nt	NA	NA
LLOV 231	Miniopterus schreibersii	Mád cave	alive	2019-08-23	M	neg	neg	-	NA	Nt	Nt	Nt	NA	NA
LLOV 232	Miniopterus schreibersii	Mád cave	alive	2019-08-23	M	neg	neg	-	NA	Nt	Nt	Nt	NA	NA
LLOV 233	Miniopterus schreibersii	Mád cave	alive	2019-08-23	M	neg	neg	-	NA	Nt	Nt	Nt	NA	NA
LLOV 234	Miniopterus schreibersii	Mád cave	alive	2019-08-23	M	neg	neg	-	NA	Nt	Nt	Nt	NA	NA
LLOV 235	Miniopterus schreibersii	Mád cave	alive	2019-08-23	M	neg	neg	-	NA	Nt	Nt	Nt	NA	NA
LLOV 236	Miniopterus schreibersii	Mád cave	alive	2019-08-23	F	neg	neg	-	NA	Nt	Nt	Nt	NA	NA
LLOV 237	Miniopterus schreibersii	Mád cave	alive	2019-08-23	F	neg	neg	-	NA	Nt	Nt	Nt	NA	NA
LLOV 238	Miniopterus schreibersii	Mád cave	alive	2019-08-23	M	neg	neg	-	NA	Nt	Nt	Nt	NA	NA
LLOV 239	Miniopterus schreibersii	Mád cave	alive	2019-08-23	M	neg	neg	-	NA	Nt	Nt	Nt	NA	NA
LLOV 240	Miniopterus schreibersii	Mád cave	alive	2019-08-23	M	neg	neg	-	NA	Nt	Nt	Nt	NA	NA
LLOV 241	Miniopterus schreibersii	Mád cave	alive	2019-08-23	F	neg	neg	-	NA	Nt	Nt	Nt	NA	NA
LLOV 242	Miniopterus schreibersii	Mád cave	alive	2019-08-23	F	neg	neg	-	NA	Nt	Nt	Nt	NA	NA
LLOV 243	Miniopterus schreibersii	Mád cave	alive	2019-08-23	F	neg	neg	-	NA	Nt	Nt	Nt	NA	NA
LLOV 244	Miniopterus schreibersii	Mád cave	alive	2019-08-23	F	neg	neg	-	NA	Nt	Nt	Nt	NA	NA
LLOV 245	Miniopterus schreibersii	Mád cave	alive	2019-08-23	F	neg	neg	-	NA	Nt	Nt	Nt	NA	NA
LLOV 246	Miniopterus schreibersii	Mád cave	alive	2019-08-23	M	neg	neg	-	NA	Nt	Nt	Nt	NA	NA
LLOV 247	Miniopterus schreibersii	Mád cave	alive	2019-08-23	M	neg	neg	-	NA	Nt	Nt	Nt	NA	NA
LLOV 324	Miniopterus schreibersii	Mád cave	alive	2019-09-23	F	neg	neg	-	NA	Nt	Nt	Nt	NA	NA
															P1	Penicillidia conspicua	F	neg	-	Nt	-
															P2	Ixodes simplex	NA	neg	-	Nt	OL795941.1
LLOV 325	Miniopterus schreibersii	Mád cave	alive	2019-09-23	M	neg	neg	-	NA	Nt	Nt	Nt	neg	NA
LLOV 326	Miniopterus schreibersii	Mád cave	alive	2019-09-23	M	neg	neg	-	NA	Nt	Nt	Nt	neg	NA
															P1	Nycteribia schmidlii	M	neg	-	Nt	-
LLOV 327	Miniopterus schreibersii	Mád cave	alive	2019-09-23	M	neg	neg	-	NA	Nt	Nt	Nt	neg	NA
															P1	Nycteribia schmidlii	F	neg	-	Nt	-
															P2	Nycteribia schmidlii	F	neg	-	Nt	-
LLOV 328	Miniopterus schreibersii	Mád cave	alive	2019-09-23	M	neg	neg	-	NA	Nt	Nt	Nt	neg	NA
LLOV 329	Miniopterus schreibersii	Mád cave	alive	2019-09-23	M	30.27	POS	2,5×107	NA	Nt	Nt	Nt	NA	NA
															P1	Ixodes simplex	NA	1936,01,01	1,1×106	POS	OL795942.1
															P2	Nycteribia schmidlii	M	35.78	1,3×106	POS	-
LLOV 330	Miniopterus schreibersii	Mád cave	alive	2019-09-23	M	neg	neg	-	NA	Nt	Nt	Nt	neg	NA
LLOV 331	Miniopterus schreibersii	Mád cave	alive	2019-09-23	M	neg	neg	-	NA	Nt	Nt	Nt	NA	NA
															P2	Penicillidia conspicua	F	neg	-	Nt	-
															P1	Nycteribia schmidlii	M	neg	-	Nt	-
LLOV 332	Miniopterus schreibersii	Mád cave	alive	2019-09-23	M	neg	neg	-	NA	Nt	Nt	Nt	NA	NA
LLOV 333	Miniopterus schreibersii	Mád cave	alive	2019-09-23	M	neg	neg	-	NA	Nt	Nt	Nt	neg	NA
															P1	Nycteribia schmidlii	F	neg	-	Nt	-
															P2	Nycteribia schmidlii	F	neg	-	Nt	-
															P3	Nycteribia schmidlii	M	neg	-	Nt	-
															P4	Nycteribia schmidlii	M	neg	-	Nt	-
LLOV 334	Miniopterus schreibersii	Mád cave	alive	2019-09-23	M	neg	neg	-	NA	Nt	Nt	Nt	NA	NA
															P3	Ixodes simplex	NA	neg	-	Nt	OL795943.1
															P4	Nycteribia schmidlii	M	neg	-	Nt	-
															P5	Nycteribia schmidlii	M	neg	-	Nt	-
															P1	Nycteribia schmidlii	F	neg	-	Nt	-
															P2	Nycteribia schmidlii	M	neg	-	Nt	-
LLOV 335	Miniopterus schreibersii	Mád cave	alive	2019-09-23	M	neg	neg	-	NA	Nt	Nt	Nt	neg	NA
															P1	Penicillidia conspicua	F	neg	-	Nt	-
															P2	Nycteribia schmidlii	F	neg	-	Nt	-
LLOV 336	Miniopterus schreibersii	Mád cave	alive	2019-09-23	M	neg	neg	-	NA	Nt	Nt	Nt	neg	NA
															P1	Penicillidia conspicua	F	neg	-	Nt	-
															P2	Nycteribia schmidlii	F	neg	-	Nt	-
LLOV 337	Miniopterus schreibersii	Mád cave	alive	2019-09-23	M	neg	neg	-	NA	Nt	Nt	Nt	neg	NA
															P1	Ixodes simplex	NA	neg	-	Nt	OL795944.1
LLOV 338	Miniopterus schreibersii	Mád cave	alive	2019-09-23	M	neg	neg	-	NA	Nt	Nt	Nt	NA	NA
															P2	Ixodes simplex	NA	neg	-	Nt	OL795945.1
															P8	Ixodes simplex	NA	neg	-	Nt	OL795946.1
															P7	Nycteribia schmidlii	M	neg	-	Nt	-
															P6	Ixodes simplex	NA	neg	-	Nt	OL795947.1
															P5	Ixodes simplex	NA	neg	-	Nt	OL795948.1
															P3	Ixodes simplex	NA	neg	-	Nt	OL795949.1
															P1	Penicillidia conspicua	F	neg	-	Nt	-
															P4	Nycteribia schmidlii	F	neg	-	Nt	-
LLOV 339	Miniopterus schreibersii	Mád cave	alive	2019-09-23	M	neg	neg	-	NA	Nt	Nt	Nt	neg	NA
															P1	Nycteribia schmidlii	M	neg	-	Nt	-
															P2	Nycteribia schmidlii	F	neg	-	Nt	-
LLOV 340	Miniopterus schreibersii	Mád cave	alive	2019-09-23	M	neg	neg	-	NA	Nt	Nt	Nt	neg	NA
LLOV 341	Miniopterus schreibersii	Mád cave	alive	2019-09-23	M	neg	neg	-	NA	Nt	Nt	Nt	NA	NA
LLOV 342	Miniopterus schreibersii	Mád cave	alive	2019-09-23	M	neg	neg	-	NA	Nt	Nt	Nt	neg	NA
LLOV 343	Miniopterus schreibersii	Mád cave	alive	2019-09-23	M	neg	neg	-	NA	Nt	Nt	Nt	NA	neg
LLOV 344	Miniopterus schreibersii	Mád cave	alive	2019-09-23	M	neg	neg	-	NA	Nt	Nt	Nt	neg	NA
															P1	Penicillidia conspicua	M	neg	-	Nt	-
LLOV 345	Miniopterus schreibersii	Mád cave	alive	2019-09-23	M	neg	neg	-	NA	Nt	Nt	Nt	neg	NA
LLOV 346	Miniopterus schreibersii	Mád cave	alive	2019-09-23	F	neg	neg	-	NA	Nt	Nt	Nt	neg	neg
															P2	Nycteribia schmidlii	F	neg	-	Nt	-
															P1	Nycteribia schmidlii	F	neg	-	Nt	-
LLOV 347	Miniopterus schreibersii	Mád cave	alive	2019-09-23	M	neg	neg	-	NA	Nt	Nt	Nt	NA	neg
LLOV 348	Miniopterus schreibersii	Mád cave	alive	2019-09-23	M	neg	neg	-	NA	Nt	Nt	Nt	neg	NA
															P1	Nycteribia schmidlii	F	neg	-	Nt	-
LLOV 349	Miniopterus schreibersii	Mád cave	alive	2019-09-23	M	neg	neg	-	NA	Nt	Nt	Nt	neg	NA
															P5	Nycteribia schmidlii	F	neg	-	Nt	-
															P9	Nycteribia schmidlii	F	neg	-	Nt	-
															P8	Penicillidia conspicua	M	neg	-	Nt	-
															P1	Nycteribia schmidlii	F	neg	-	Nt	-
															P6	Nycteribia schmidlii	M	neg	-	Nt	-
															P4	Nycteribia schmidlii	M	neg	-	Nt	-
															P3	Nycteribia schmidlii	F	neg	-	Nt	-
															P2	Penicillidia conspicua	M	neg	-	Nt	-
															P13	Nycteribia schmidlii	F	neg	-	Nt	-
															P12	Nycteribia schmidlii	F	neg	-	Nt	-
															P11	Penicillidia conspicua	M	neg	-	Nt	-
															P10	Penicillidia conspicua	M	neg	-	Nt	-
															P7	Nycteribia schmidlii	M	neg	-	Nt	-
LLOV 350	Miniopterus schreibersii	Mád cave	alive	2019-09-23	M	neg	neg	-	NA	Nt	Nt	Nt	neg	neg
															P7	Nycteribia schmidlii	M	neg	-	Nt	-
															P1	Penicillidia conspicua	M	neg	-	Nt	-
															P2	Penicillidia conspicua	M	neg	-	Nt	-
															P3	Nycteribia schmidlii	F	neg	-	Nt	-
															P4	Nycteribia schmidlii	F	neg	-	Nt	-
															P5	Nycteribia schmidlii	F	neg	-	Nt	-
															P6	Penicillidia conspicua	M	neg	-	Nt	-
LLOV 351	Miniopterus schreibersii	Mád cave	alive	2019-09-23	M	neg	neg	-	NA	Nt	Nt	Nt	neg	neg
															P2	Nycteribia schmidlii	F	neg	-	Nt	-
															P3	Nycteribia schmidlii	F	neg	-	Nt	-
															P1	Nycteribia schmidlii	F	neg	-	Nt	-
LLOV 352	Miniopterus schreibersii	Mád cave	alive	2019-09-23	M	neg	neg	-	NA	Nt	Nt	Nt	NA	NA
															P1	Nycteribia schmidlii	F	neg	-	Nt	-
															P2	Nycteribia schmidlii	F	neg	-	Nt	-
															P3	Nycteribia schmidlii	M	neg	-	Nt	-
LLOV 353	Miniopterus schreibersii	Mád cave	alive	2019-09-23	F	neg	neg	-	NA	Nt	Nt	Nt	NA	NA
															P3	Nycteribia schmidlii	M	neg	-	Nt	-
															P1	Nycteribia schmidlii	F	neg	-	Nt	-
															P2	Nycteribia schmidlii	M	neg	-	Nt	-
LLOV 354	Miniopterus schreibersii	Mád cave	alive	2019-09-23	M	neg	neg	-	NA	Nt	Nt	Nt	NA	NA
															P1	Ixodes simplex	NA	neg	-	Nt	OL795950.1
LLOV 355	Miniopterus schreibersii	Mád cave	alive	2019-09-23	M	neg	neg	-	NA	Nt	Nt	Nt	NA	NA
															P2	Nycteribia schmidlii	F	neg	-	Nt	-
															P1	Nycteribia schmidlii	M	neg	-	Nt	-
LLOV 356	Miniopterus schreibersii	Mád cave	alive	2019-09-23	M	neg	neg	-	NA	Nt	Nt	Nt	NA	NA
LLOV 357	Miniopterus schreibersii	Mád cave	alive	2019-09-23	M	neg	neg	-	NA	Nt	Nt	Nt	NA	NA
LLOV 358	Miniopterus schreibersii	Mád cave	alive	2019-09-23	M	neg	neg	-	NA	Nt	Nt	Nt	neg	NA
															P1	Ixodes simplex	NA	neg	-	Nt	OL795951.1
															P2	Nycteribia schmidlii	F	neg	-	Nt	-
LLOV 359	Miniopterus schreibersii	Mád cave	alive	2019-09-23	M	neg	neg	-	NA	Nt	Nt	Nt	neg	NA
															P1	Ixodes simplex	NA	neg	-	Nt	OL795952.1
LLOV 360	Miniopterus schreibersii	Mád cave	alive	2019-09-23	M	neg	neg	-	NA	Nt	Nt	Nt	neg	NA
															P1	Penicillidia conspicua	F	neg	-	Nt	-
															P2	Ixodes vespertilionis	NA	neg	-	Nt	OL795953.1
															P3	Ixodes simplex	NA	neg	-	Nt	OL795954.1
LLOV 361	Miniopterus schreibersii	Mád cave	alive	2019-09-23	M	neg	neg	-	NA	Nt	Nt	Nt	NA	NA
															P1	Nycteribia schmidlii	F	neg	-	Nt	-
LLOV 362	Miniopterus schreibersii	Mád cave	alive	2019-09-23	M	neg	neg	-	NA	Nt	Nt	Nt	neg	NA
															P3	Nycteribia schmidlii	F	neg	-	Nt	-
															P2	Penicillidia conspicua	F	neg	-	Nt	-
															P1	Nycteribia schmidlii	F	neg	-	Nt	-
LLOV 363	Miniopterus schreibersii	Mád cave	alive	2019-09-23	F	neg	neg	-	NA	Nt	Nt	Nt	neg	NA
LLOV 364	Miniopterus schreibersii	Mád cave	alive	2019-09-23	M	neg	neg	-	NA	Nt	Nt	Nt	NA	NA
LLOV 365	Miniopterus schreibersii	Mád cave	alive	2019-09-23	M	neg	neg	-	NA	Nt	Nt	Nt	neg	neg
LLOV 366	Miniopterus schreibersii	Mád cave	alive	2019-09-23	M	neg	neg	-	NA	Nt	Nt	Nt	neg	NA
LLOV 367	Miniopterus schreibersii	Mád cave	alive	2019-09-23	M	neg	neg	-	NA	Nt	Nt	Nt	neg	NA
															P1	Nycteribia schmidlii	M	neg	-	Nt	-
LLOV 368	Miniopterus schreibersii	Mád cave	alive	2019-09-23	M	neg	neg	-	NA	Nt	Nt	Nt	neg	NA
															P1	Penicillidia conspicua	F	neg	-	Nt	-
															P2	Penicillidia conspicua	F	neg	-	Nt	-
															P3	Ixodes simplex	NA	neg	-	Nt	OL795955.1
LLOV 369	Miniopterus schreibersii	Mád cave	alive	2019-09-23	F	neg	neg	-	NA	Nt	Nt	Nt	NA	NA
LLOV 370	Miniopterus schreibersii	Mád cave	alive	2019-09-23	F	neg	neg	-	NA	Nt	Nt	Nt	NA	NA
															P1	Nycteribia schmidlii	F	neg	-	Nt	-
															P2	Ixodes simplex	NA	neg	-	Nt	OL795956.1
LLOV 371	Miniopterus schreibersii	Mád cave	alive	2019-09-23	M	neg	neg	-	NA	Nt	Nt	Nt	NA	NA
															P1	Ixodes simplex	NA	neg	-	Nt	OL795957.1
LLOV 372	Miniopterus schreibersii	Mád cave	alive	2019-09-23	F	neg	neg	-	NA	Nt	Nt	Nt	neg	NA
LLOV 373	Miniopterus schreibersii	Mád cave	alive	2019-09-23	M	neg	neg	-	NA	Nt	Nt	Nt	neg	NA
LLOV 374	Miniopterus schreibersii	Mád cave	alive	2019-09-23	F	neg	neg	-	NA	Nt	Nt	Nt	NA	NA
LLOV 375	Miniopterus schreibersii	Mád cave	alive	2019-09-23	M	neg	neg	-	NA	Nt	Nt	Nt	neg	NA
															P1	Nycteribia schmidlii	F	neg	-	Nt	-
LLOV 376	Miniopterus schreibersii	Mád cave	alive	2019-09-24	F	neg	neg	-	NA	Nt	Nt	Nt	NA	NA
															P2	Nycteribia schmidlii	F	neg	-	Nt	-
															P1	Penicillidia conspicua	F	neg	-	Nt	-
LLOV 377	Miniopterus schreibersii	Mád cave	alive	2019-09-24	M	neg	neg	-	NA	Nt	Nt	Nt	NA	NA
															P1	Nycteribia schmidlii	F	neg	-	Nt	-
															P2	Nycteribia schmidlii	F	neg	-	Nt	-
															P3	Ixodes simplex	NA	neg	-	Nt	OL795958.1
LLOV 378	Miniopterus schreibersii	Mád cave	alive	2019-09-24	F	30.1	POS	2,8×107	NA	Nt	Nt	Nt	neg	NA
															P1	Nycteribia schmidlii	F	34.53	2,5×106	POS	-
															P2	Nycteribia schmidlii	M	neg	-	Nt	-
															P3	Nycteribia schmidlii	F	neg	-	Nt	-
LLOV 379	Miniopterus schreibersii	Mád cave	alive	2019-09-24	F	neg	neg	-	NA	Nt	Nt	Nt	NA	NA
															P1	Nycteribia schmidlii	F	neg	-	Nt	-
															P2	Nycteribia schmidlii	F	neg	-	Nt	-
LLOV 380	Miniopterus schreibersii	Mád cave	alive	2019-09-24	F	neg	neg	-	NA	Nt	Nt	Nt	NA	NA
															P1	Nycteribia schmidlii	F	neg	-	Nt	-
															P2	Nycteribia schmidlii	M	neg	-	Nt	-
															P3	Penicillidia conspicua	M	neg	-	Nt	-
LLOV 381	Miniopterus schreibersii	Mád cave	alive	2019-09-24	F	neg	neg	-	NA	Nt	Nt	Nt	NA	NA
															P1	Nycteribia schmidlii	F	neg	-	Nt	-
															P2	Nycteribia schmidlii	M	neg	-	Nt	-
															P3	Nycteribia schmidlii	M	neg	-	Nt	-
															P4	Nycteribia schmidlii	F	neg	-	Nt	-
LLOV 382	Miniopterus schreibersii	Mád cave	alive	2019-09-24	M	neg	neg	-	NA	Nt	Nt	Nt	neg	NA
															P1	Nycteribia schmidlii	M	neg	-	Nt	-
LLOV 383	Miniopterus schreibersii	Mád cave	alive	2019-09-24	F	neg	neg	-	NA	Nt	Nt	Nt	NA	NA
LLOV 384	Miniopterus schreibersii	Mád cave	alive	2019-09-24	F	neg	neg	-	NA	Nt	Nt	Nt	neg	NA
															P1	Ixodes simplex	NA	neg	-	Nt	OL795959.1
															P2	Nycteribia schmidlii	F	neg	-	Nt	-
LLOV 385	Miniopterus schreibersii	Mád cave	alive	2019-09-24	F	neg	neg	-	NA	Nt	Nt	Nt	NA	NA
															P1	Ixodes simplex	NA	neg	-	Nt	OL795960.1
LLOV 386	Miniopterus schreibersii	Mád cave	alive	2019-09-24	M	neg	neg	-	NA	Nt	Nt	Nt	neg	neg
															P1	Nycteribia schmidlii	F	neg	-	Nt	-
															P2	Ixodes simplex	NA	neg	-	Nt	OL795961.1
															P2	Nycteribia schmidlii	M	neg	-	Nt	-
															P3	Nycteribia schmidlii	M	neg	-	Nt	-
LLOV 387	Miniopterus schreibersii	Mád cave	alive	2019-09-24	F	neg	neg	-	NA	Nt	Nt	Nt	neg	NA
															P1	Nycteribia schmidlii	F	neg	-	Nt	-
LLOV 388	Miniopterus schreibersii	Mád cave	alive	2019-09-24	M	neg	neg	-	NA	Nt	Nt	Nt	neg	neg
															P3	Nycteribia schmidlii	F	neg	-	Nt	-
															P1	Penicillidia conspicua	M	neg	-	Nt	-
															P2	Penicillidia conspicua	F	neg	-	Nt	-
LLOV 389	Miniopterus schreibersii	Mád cave	alive	2019-09-24	M	neg	neg	-	NA	Nt	Nt	Nt	neg	NA
															P1	Ixodes simplex	NA	neg	-	Nt	OL795962.1
															P2	Penicillidia conspicua	M	neg	-	Nt	-
LLOV 390	Miniopterus schreibersii	Mád cave	alive	2019-09-24	M	neg	neg	-	NA	Nt	Nt	Nt	NA	NA
LLOV 391	Miniopterus schreibersii	Mád cave	alive	2019-09-24	M	neg	neg	-	NA	Nt	Nt	Nt	NA	neg
															P1	Nycteribia schmidlii	M	neg	-	Nt	-
LLOV 392	Miniopterus schreibersii	Mád cave	alive	2019-09-24	M	neg	neg	-	NA	Nt	Nt	Nt	neg	NA
															P1	Penicillidia conspicua	F	neg	-	Nt	-
															P2	Penicillidia conspicua	M	neg	-	Nt	-
LLOV 393	Miniopterus schreibersii	Mád cave	alive	2019-09-24	M	neg	neg	-	NA	Nt	Nt	Nt	neg	NA
															P1	Penicillidia conspicua	F	neg	-	Nt	-
LLOV 394	Miniopterus schreibersii	Mád cave	alive	2019-09-24	M	neg	neg	-	NA	Nt	Nt	Nt	NA	NA
															P1	Penicillidia conspicua	F	neg	-	Nt	-
															P2	Penicillidia conspicua	F	neg	-	Nt	-
LLOV 395	Miniopterus schreibersii	Mád cave	alive	2019-09-24	M	neg	neg	-	NA	Nt	Nt	Nt	NA	NA
LLOV 396	Miniopterus schreibersii	Mád cave	alive	2019-10-24	M	neg	neg	-	NA	Nt	Nt	Nt	NA	NA
LLOV 397	Miniopterus schreibersii	Mád cave	alive	2019-10-24	F	neg	neg	-	NA	Nt	Nt	Nt	neg	NA
															P2	Nycteribia schmidlii	F	neg	-	Nt	-
															P6	Nycteribia schmidlii	M	neg	-	Nt	-
															P5	Nycteribia schmidlii	F	neg	-	Nt	-
															P3	Nycteribia schmidlii	F	neg	-	Nt	-
															P1	Penicillidia conspicua	F	neg	-	Nt	-
															P4	Nycteribia schmidlii	M	neg	-	Nt	-
LLOV 398	Miniopterus schreibersii	Mád cave	alive	2019-10-24	M	neg	neg	-	NA	Nt	Nt	Nt	NA	NA
															P1	Nycteribia schmidlii	M	neg	-	Nt	-
															P2	Nycteribia schmidlii	M	neg	-	Nt	-
															P3	Nycteribia schmidlii	F	neg	-	Nt	-
															P4	Nycteribia schmidlii	M	neg	-	Nt	-
LLOV 399	Miniopterus schreibersii	Mád cave	alive	2019-10-24	M	neg	neg	-	NA	Nt	Nt	Nt	neg	NA
															P1	Nycteribia schmidlii	M	neg	-	Nt	-
LLOV 400	Miniopterus schreibersii	Mád cave	alive	2019-10-24	F	neg	neg	-	NA	Nt	Nt	Nt	NA	NA
LLOV 401	Miniopterus schreibersii	Mád cave	alive	2019-10-24	M	neg	neg	-	NA	Nt	Nt	Nt	neg	NA
															P2	Nycteribia schmidlii	F	neg	-	Nt	-
															P3	Nycteribia schmidlii	F	neg	-	Nt	-
															P1	Nycteribia schmidlii	F	neg	-	Nt	-
															P4	Nycteribia schmidlii	M	neg	-	Nt	-
LLOV 402	Miniopterus schreibersii	Mád cave	alive	2019-10-24	F	neg	neg	-	NA	Nt	Nt	Nt	NA	NA
															P1	Penicillidia conspicua	M	neg	-	Nt	-
															P2	Penicillidia conspicua	F	neg	-	Nt	-
															P3	Nycteribia schmidlii	F	neg	-	Nt	-
LLOV 403	Miniopterus schreibersii	Mád cave	alive	2019-10-24	F	neg	neg	-	NA	Nt	Nt	Nt	NA	NA
															P1	Penicillidia conspicua	M	neg	-	Nt	-
LLOV 404	Miniopterus schreibersii	Mád cave	alive	2019-10-24	M	neg	neg	-	NA	Nt	Nt	Nt	neg	NA
															P1	Nycteribia schmidlii	F	neg	-	Nt	-
LLOV 405	Miniopterus schreibersii	Mád cave	alive	2019-10-24	M	neg	neg	-	NA	Nt	Nt	Nt	neg	neg
															P4	Nycteribia schmidlii	F	neg	-	Nt	-
															P3	Nycteribia schmidlii	F	neg	-	Nt	-
															P1	Nycteribia schmidlii	F	neg	-	Nt	-
															P2	Nycteribia schmidlii	F	neg	-	Nt	-
LLOV 406	Miniopterus schreibersii	Mád cave	alive	2019-10-24	M	neg	neg	-	NA	Nt	Nt	Nt	NA	neg
															P1	Penicillidia conspicua	M	neg	-	Nt	-
LLOV 407	Miniopterus schreibersii	Mád cave	alive	2019-10-24	F	neg	neg	-	NA	Nt	Nt	Nt	NA	NA
															P4	Penicillidia conspicua	M	neg	-	Nt	-
															P6	Nycteribia schmidlii	F	neg	-	Nt	-
															P7	Nycteribia schmidlii	F	neg	-	Nt	-
															P5	Nycteribia schmidlii	F	neg	-	Nt	-
															P2	Nycteribia schmidlii	F	neg	-	Nt	-
															P1	Nycteribia schmidlii	M	neg	-	Nt	-
															P3	Nycteribia schmidlii	F	neg	-	Nt	-
LLOV 408	Miniopterus schreibersii	Mád cave	alive	2019-10-24	F	neg	neg	-	NA	Nt	Nt	Nt	NA	neg
															P1	Nycteribia schmidlii	F	neg	-	Nt	-
															P2	Penicillidia conspicua	F	neg	-	Nt	-
															P3	Nycteribia schmidlii	F	neg	-	Nt	-
															P4	Nycteribia schmidlii	M	neg	-	Nt	-
															P5	Nycteribia schmidlii	F	neg	-	Nt	-
LLOV 409	Miniopterus schreibersii	Mád cave	alive	2019-10-24	F	neg	neg	-	NA	Nt	Nt	Nt	NA	NA
															P2	Nycteribia schmidlii	F	neg	-	Nt	-
															P1	Nycteribia schmidlii	F	neg	-	Nt	-
LLOV 410	Miniopterus schreibersii	Mád cave	alive	2019-10-24	F	neg	neg	-	NA	Nt	Nt	Nt	NA	neg
															P1	Nycteribia schmidlii	F	neg	-	Nt	-
LLOV 411	Miniopterus schreibersii	Mád cave	alive	2019-10-24	M	neg	neg	-	NA	Nt	Nt	Nt	NA	neg
															P1	Nycteribia schmidlii	M	neg	-	Nt	-
LLOV 412	Miniopterus schreibersii	Mád cave	alive	2019-10-24	F	neg	neg	-	NA	Nt	Nt	Nt	NA	NA
															P1	Nycteribia schmidlii	F	neg	-	Nt	-
															P2	Nycteribia schmidlii	F	neg	-	Nt	-
															P3	Nycteribia schmidlii	F	neg	-	Nt	-
															P4	Nycteribia schmidlii	M	neg	-	Nt	-
LLOV 413	Miniopterus schreibersii	Mád cave	alive	2019-10-24	M	neg	neg	-	NA	Nt	Nt	Nt	neg	NA
															P1	Nycteribia schmidlii	F	neg	-	Nt	-
															P2	Penicillidia conspicua	M	neg	-	Nt	-
LLOV 414	Miniopterus schreibersii	Mád cave	alive	2019-10-24	F	neg	neg	-	NA	Nt	Nt	Nt	NA	NA
															P4	Nycteribia schmidlii	F	neg	-	Nt	-
															P6	Nycteribia schmidlii	M	neg	-	Nt	-
															P7	Nycteribia schmidlii	M	neg	-	Nt	-
															P5	Nycteribia schmidlii	F	neg	-	Nt	-
															P2	Nycteribia schmidlii	F	neg	-	Nt	-
															P3	Nycteribia schmidlii	F	neg	-	Nt	-
															P1	Nycteribia schmidlii	F	neg	-	Nt	-
LLOV 415	Miniopterus schreibersii	Mád cave	alive	2019-10-24	F	neg	neg	-	NA	Nt	Nt	Nt	NA	NA
															P1	Nycteribia schmidlii	M	neg	-	Nt	-
															P2	Nycteribia schmidlii	M	neg	-	Nt	-
															P3	Nycteribia schmidlii	M	neg	-	Nt	-
LLOV 416	Miniopterus schreibersii	Mád cave	alive	2019-10-24	M	neg	neg	-	NA	Nt	Nt	Nt	neg	NA
															P1	Nycteribia schmidlii	M	neg	-	Nt	-
															P2	Ixodes simplex	NA	neg	-	Nt	OL795963.1
LLOV 417	Miniopterus schreibersii	Mád cave	alive	2019-10-24	F	neg	neg	-	NA	Nt	Nt	Nt	NA	NA
															P2	Nycteribia schmidlii	M	neg	-	Nt	-
															P1	Nycteribia schmidlii	F	neg	-	Nt	-
LLOV 418	Miniopterus schreibersii	Mád cave	alive	2019-10-24	M	neg	neg	-	NA	Nt	Nt	Nt	NA	neg
															P1	Penicillidia conspicua	M	neg	-	Nt	-
LLOV 419	Miniopterus schreibersii	Mád cave	alive	2019-10-24	M	neg	neg	-	NA	Nt	Nt	Nt	NA	NA
															P2	Nycteribia schmidlii	F	neg	-	Nt	-
															P3	Penicillidia conspicua	M	neg	-	Nt	-
															P4	Penicillidia conspicua	M	neg	-	Nt	-
															P1	Nycteribia schmidlii	F	neg	-	Nt	-
LLOV 420	Miniopterus schreibersii	Mád cave	alive	2019-10-24	M	neg	neg	-	NA	Nt	Nt	Nt	neg	neg
															P1	Nycteribia schmidlii	F	neg	-	Nt	-
LLOV 423	Miniopterus schreibersii	Mád cave	alive	2019-10-24	F	neg	neg	-	NA	Nt	Nt	Nt	neg	NA
															P1	Nycteribia schmidlii	F	neg	-	Nt	-
															P2	Penicillidia conspicua	M	neg	-	Nt	-
LLOV 424	Miniopterus schreibersii	Mád cave	alive	2019-10-24	M	neg	neg	-	NA	Nt	Nt	Nt	NA	NA
															P1	Penicillidia conspicua	M	neg	-	Nt	-
															P2	Nycteribia schmidlii	F	neg	-	Nt	-
LLOV 425	Miniopterus schreibersii	Mád cave	alive	2019-10-24	F	neg	neg	-	NA	Nt	Nt	Nt	NA	NA
															P1	Nycteribia schmidlii	F	neg	-	Nt	-
															P4	Nycteribia schmidlii	M	neg	-	Nt	-
															P5	Nycteribia schmidlii	M	neg	-	Nt	-
															P2	Nycteribia schmidlii	F	neg	-	Nt	-
															P3	Nycteribia schmidlii	M	neg	-	Nt	-
LLOV 426	Miniopterus schreibersii	Mád cave	alive	2019-10-24	F	neg	neg	-	NA	Nt	Nt	Nt	NA	NA
															P1	Nycteribia schmidlii	F	neg	-	Nt	-
															P2	Nycteribia schmidlii	F	neg	-	Nt	-
															P3	Nycteribia schmidlii	F	neg	-	Nt	-
															P4	Nycteribia schmidlii	M	neg	-	Nt	-
LLOV 427	Miniopterus schreibersii	Mád cave	alive	2019-10-24	M	neg	neg	-	NA	Nt	Nt	Nt	neg	neg
															P1	Nycteribia schmidlii	F	neg	-	Nt	-
LLOV 428	Miniopterus schreibersii	Mád cave	alive	2019-10-24	F	neg	neg	-	NA	Nt	Nt	Nt	NA	NA
															P1	Nycteribia schmidlii	F	neg	-	Nt	-
LLOV 429	Miniopterus schreibersii	Mád cave	alive	2019-10-24	F	neg	neg	-	NA	Nt	Nt	Nt	neg	NA
															P1	Nycteribia schmidlii	F	neg	-	Nt	-
															P5	Nycteribia schmidlii	M	neg	-	Nt	-
															P4	Nycteribia schmidlii	M	neg	-	Nt	-
															P2	Nycteribia schmidlii	F	neg	-	Nt	-
															P3	Nycteribia schmidlii	M	neg	-	Nt	-
LLOV 430	Miniopterus schreibersii	Mád cave	alive	2019-10-24	M	neg	neg	-	NA	Nt	Nt	Nt	NA	NA
															P1	Penicillidia conspicua	M	neg	-	Nt	-
LLOV 431	Miniopterus schreibersii	Mád cave	alive	2019-10-24	M	neg	neg	-	NA	Nt	Nt	Nt	neg	NA
															P1	Penicillidia conspicua	F	neg	-	Nt	-
															P2	Nycteribia schmidlii	M	neg	-	Nt	-
LLOV 432	Miniopterus schreibersii	Mád cave	alive	2019-10-24	F	neg	neg	-	NA	Nt	Nt	Nt	neg	NA
															P1	Nycteribia schmidlii	F	neg	-	Nt	-
															P2	Nycteribia schmidlii	F	neg	-	Nt	-
LLOV 433	Miniopterus schreibersii	Mád cave	alive	2019-10-24	M	neg	neg	-	NA	Nt	Nt	Nt	NA	NA
															P1	Penicillidia conspicua	M	neg	-	Nt	-
LLOV 434	Miniopterus schreibersii	Mád cave	alive	2019-10-24	M	neg	neg	-	NA	Nt	Nt	Nt	neg	NA
															P1	Nycteribia schmidlii	M	neg	-	Nt	-
LLOV 435	Miniopterus schreibersii	Mád cave	alive	2019-10-24	M	neg	neg	-	NA	Nt	Nt	Nt	neg	NA
LLOV 436	Miniopterus schreibersii	Mád cave	alive	2019-10-24	F	neg	neg	-	NA	Nt	Nt	Nt	NA	NA
LLOV 437	Miniopterus schreibersii	Mád cave	alive	2020-08-19	F	neg	neg	-	NA	Nt	Nt	Nt	NA	NA
LLOV 438	Miniopterus schreibersii	Mád cave	alive	2020-08-19	M	neg	neg	-	NA	Nt	Nt	Nt	NA	NA
LLOV 439	Miniopterus schreibersii	Mád cave	alive	2020-08-19	F	neg	neg	-	NA	Nt	Nt	Nt	NA	NA
LLOV 440	Miniopterus schreibersii	Mád cave	alive	2020-08-19	M	neg	neg	-	NA	Nt	Nt	Nt	NA	NA
LLOV 441	Miniopterus schreibersii	Mád cave	alive	2020-08-19	F	neg	neg	-	NA	Nt	Nt	Nt	NA	NA
LLOV 442	Miniopterus schreibersii	Mád cave	alive	2020-08-19	M	neg	neg	-	NA	Nt	Nt	Nt	NA	NA
LLOV 443	Miniopterus schreibersii	Mád cave	alive	2020-08-19	F	neg	neg	-	NA	Nt	Nt	Nt	NA	NA
LLOV 444	Miniopterus schreibersii	Mád cave	alive	2020-08-19	M	neg	neg	-	NA	Nt	Nt	Nt	NA	NA
LLOV 445	Miniopterus schreibersii	Mád cave	alive	2020-08-19	F	neg	neg	-	NA	Nt	Nt	Nt	NA	NA
LLOV 446	Miniopterus schreibersii	Mád cave	alive	2020-08-19	F	neg	neg	-	NA	Nt	Nt	Nt	NA	NA
LLOV 447	Miniopterus schreibersii	Mád cave	alive	2020-08-19	F	neg	neg	-	NA	Nt	Nt	Nt	NA	NA
LLOV 448	Miniopterus schreibersii	Mád cave	alive	2020-08-19	M	neg	neg	-	NA	Nt	Nt	Nt	NA	NA
LLOV 449	Miniopterus schreibersii	Mád cave	alive	2020-08-19	M	neg	neg	-	NA	Nt	Nt	Nt	NA	NA
LLOV 450	Miniopterus schreibersii	Mád cave	alive	2020-08-19	M	neg	neg	-	NA	Nt	Nt	Nt	NA	NA
LLOV 451	Miniopterus schreibersii	Mád cave	alive	2020-08-19	M	neg	neg	-	NA	Nt	Nt	Nt	NA	NA
LLOV 452	Miniopterus schreibersii	Mád cave	alive	2020-08-19	M	neg	neg	-	NA	Nt	Nt	Nt	NA	NA
LLOV 453	Miniopterus schreibersii	Mád cave	alive	2020-08-19	F	neg	neg	-	NA	Nt	Nt	Nt	NA	NA
LLOV 454	Miniopterus schreibersii	Mád cave	alive	2020-08-19	F	neg	neg	-	NA	Nt	Nt	Nt	NA	NA
LLOV 455	Miniopterus schreibersii	Mád cave	alive	2020-08-19	F	neg	neg	-	NA	Nt	Nt	Nt	NA	NA
LLOV 456	Miniopterus schreibersii	Mád cave	alive	2020-08-19	F	neg	neg	-	NA	Nt	Nt	Nt	NA	NA
LLOV 457	Miniopterus schreibersii	Mád cave	alive	2020-08-19	M	neg	neg	-	NA	Nt	Nt	Nt	NA	NA
LLOV 458	Miniopterus schreibersii	Mád cave	alive	2020-08-19	F	neg	neg	-	NA	Nt	Nt	Nt	NA	NA
LLOV 459	Miniopterus schreibersii	Mád cave	alive	2020-08-19	M	neg	neg	-	NA	Nt	Nt	Nt	NA	NA
LLOV 460	Miniopterus schreibersii	Mád cave	alive	2020-08-19	F	neg	neg	-	NA	Nt	Nt	Nt	NA	NA
LLOV 461	Miniopterus schreibersii	Mád cave	alive	2020-08-19	F	neg	neg	-	NA	Nt	Nt	Nt	NA	NA
LLOV 462	Miniopterus schreibersii	Mád cave	alive	2020-08-19	M	neg	neg	-	NA	Nt	Nt	Nt	NA	NA
LLOV 463	Miniopterus schreibersii	Mád cave	alive	2020-08-19	F	neg	neg	-	NA	Nt	Nt	Nt	NA	NA
LLOV 464	Miniopterus schreibersii	Mád cave	alive	2020-08-19	M	neg	neg	-	NA	Nt	Nt	Nt	NA	NA
LLOV 465	Miniopterus schreibersii	Mád cave	alive	2020-08-19	M	neg	neg	-	NA	Nt	Nt	Nt	NA	NA
LLOV 466	Miniopterus schreibersii	Mád cave	alive	2020-08-19	M	neg	neg	-	NA	Nt	Nt	Nt	NA	NA
LLOV 467	Miniopterus schreibersii	Mád cave	alive	2020-08-19	M	neg	neg	-	NA	Nt	Nt	Nt	NA	NA
LLOV 468	Miniopterus schreibersii	Mád cave	alive	2020-08-19	M	neg	neg	-	NA	Nt	Nt	Nt	NA	NA
LLOV 469	Miniopterus schreibersii	Mád cave	alive	2020-08-19	M	neg	neg	-	NA	Nt	Nt	Nt	NA	NA
LLOV 470	Miniopterus schreibersii	Mád cave	alive	2020-08-19	M	neg	neg	-	NA	Nt	Nt	Nt	NA	NA
LLOV 471	Miniopterus schreibersii	Mád cave	alive	2020-08-19	F	neg	neg	-	NA	Nt	Nt	Nt	NA	NA
LLOV 472	Miniopterus schreibersii	Mád cave	alive	2020-08-19	M	neg	neg	-	NA	Nt	Nt	Nt	NA	NA
LLOV 473	Miniopterus schreibersii	Mád cave	alive	2020-08-19	M	neg	neg	-	NA	Nt	Nt	Nt	NA	NA
LLOV 474	Miniopterus schreibersii	Mád cave	alive	2020-08-19	M	neg	neg	-	NA	Nt	Nt	Nt	NA	NA
LLOV 475	Miniopterus schreibersii	Mád cave	alive	2020-08-19	F	neg	neg	-	NA	Nt	Nt	Nt	NA	NA
LLOV 476	Miniopterus schreibersii	Mád cave	alive	2020-08-19	M	neg	neg	-	NA	Nt	Nt	Nt	NA	NA
LLOV 477	Miniopterus schreibersii	Mád cave	alive	2020-08-19	F	neg	neg	-	NA	Nt	Nt	Nt	NA	NA
LLOV 478	Miniopterus schreibersii	Mád cave	alive	2020-08-19	F	neg	neg	-	NA	Nt	Nt	Nt	NA	NA
LLOV 479	Miniopterus schreibersii	Mád cave	alive	2020-08-19	F	neg	neg	-	NA	Nt	Nt	Nt	NA	NA
LLOV 480	Miniopterus schreibersii	Mád cave	alive	2020-08-19	M	neg	neg	-	NA	Nt	Nt	Nt	NA	NA
LLOV 481	Miniopterus schreibersii	Mád cave	alive	2020-08-19	M	neg	neg	-	NA	Nt	Nt	Nt	NA	NA
LLOV 482	Miniopterus schreibersii	Mád cave	alive	2020-08-19	F	neg	neg	-	NA	Nt	Nt	Nt	NA	NA
LLOV 483	Miniopterus schreibersii	Mád cave	alive	2020-08-19	F	neg	neg	-	NA	Nt	Nt	Nt	NA	NA
LLOV 484	Miniopterus schreibersii	Mád cave	alive	2020-08-19	M	neg	neg	-	NA	Nt	Nt	Nt	NA	NA
LLOV 485	Miniopterus schreibersii	Mád cave	alive	2020-08-19	M	neg	neg	-	NA	Nt	Nt	Nt	NA	NA
LLOV 486	Myotis myotis	Mád cave	alive	2020-08-19	M	neg	neg	-	NA	Nt	Nt	Nt	NA	NA
LLOV 487	Miniopterus schreibersii	Mád cave	alive	2020-09-18	M	neg	neg	-	NA	Nt	Nt	Nt	NA	NA
LLOV 488	Miniopterus schreibersii	Mád cave	alive	2020-09-18	M	neg	neg	-	NA	Nt	Nt	Nt	NA	NA
LLOV 489	Miniopterus schreibersii	Mád cave	alive	2020-09-18	M	neg	neg	-	NA	Nt	Nt	Nt	NA	NA
LLOV 490	Miniopterus schreibersii	Mád cave	alive	2020-09-18	M	neg	neg	-	NA	Nt	Nt	Nt	NA	NA
LLOV 491	Miniopterus schreibersii	Mád cave	alive	2020-09-18	M	neg	neg	-	NA	Nt	Nt	Nt	NA	NA
LLOV 492	Miniopterus schreibersii	Mád cave	alive	2020-09-18	M	neg	neg	-	NA	Nt	Nt	Nt	NA	NA
LLOV 493	Miniopterus schreibersii	Mád cave	alive	2020-09-18	M	neg	neg	-	NA	Nt	Nt	Nt	NA	NA
LLOV 494	Miniopterus schreibersii	Mád cave	alive	2020-09-18	M	neg	neg	-	NA	Nt	Nt	Nt	NA	NA
LLOV 495	Miniopterus schreibersii	Mád cave	alive	2020-09-18	M	neg	neg	-	NA	Nt	Nt	Nt	NA	NA
LLOV 496	Miniopterus schreibersii	Mád cave	alive	2020-09-18	M	neg	neg	-	NA	Nt	Nt	Nt	NA	NA
LLOV 497	Miniopterus schreibersii	Mád cave	alive	2020-09-18	M	neg	neg	-	NA	Nt	Nt	Nt	NA	NA
LLOV 498	Miniopterus schreibersii	Mád cave	alive	2020-09-18	M	neg	neg	-	NA	Nt	Nt	Nt	NA	NA
LLOV 499	Miniopterus schreibersii	Mád cave	alive	2020-09-18	M	neg	neg	-	NA	Nt	Nt	Nt	NA	NA
LLOV 500	Miniopterus schreibersii	Mád cave	alive	2020-09-18	M	neg	neg	-	NA	Nt	Nt	Nt	NA	NA
LLOV 501	Miniopterus schreibersii	Mád cave	alive	2020-09-18	M	neg	neg	-	NA	Nt	Nt	Nt	NA	NA
LLOV 502	Miniopterus schreibersii	Mád cave	alive	2020-09-18	M	neg	neg	-	NA	Nt	Nt	Nt	NA	NA
LLOV 503	Miniopterus schreibersii	Mád cave	alive	2020-09-18	M	neg	neg	-	NA	Nt	Nt	Nt	NA	NA
LLOV 504	Miniopterus schreibersii	Mád cave	alive	2020-09-18	M	neg	neg	-	NA	Nt	Nt	Nt	NA	NA
LLOV 505	Miniopterus schreibersii	Mád cave	alive	2020-09-18	M	neg	neg	-	NA	Nt	Nt	Nt	NA	NA
LLOV 506	Miniopterus schreibersii	Mád cave	alive	2020-09-18	M	neg	neg	-	NA	Nt	Nt	Nt	NA	NA
LLOV 507	Miniopterus schreibersii	Mád cave	alive	2020-09-18	M	neg	neg	-	NA	Nt	Nt	Nt	NA	NA
LLOV 508	Miniopterus schreibersii	Mád cave	alive	2020-09-18	M	neg	neg	-	NA	Nt	Nt	Nt	NA	NA
LLOV 509	Miniopterus schreibersii	Mád cave	alive	2020-09-18	F	neg	neg	-	NA	Nt	Nt	Nt	NA	NA
LLOV 510	Miniopterus schreibersii	Mád cave	alive	2020-09-18	M	neg	neg	-	NA	Nt	Nt	Nt	NA	NA
LLOV 511	Miniopterus schreibersii	Mád cave	alive	2020-09-18	M	neg	neg	-	NA	Nt	Nt	Nt	NA	NA
LLOV 512	Miniopterus schreibersii	Mád cave	alive	2020-09-18	F	neg	neg	-	NA	Nt	Nt	Nt	NA	NA
LLOV 513	Miniopterus schreibersii	Mád cave	alive	2020-09-18	M	neg	neg	-	NA	Nt	Nt	Nt	NA	NA
LLOV 514	Miniopterus schreibersii	Mád cave	alive	2020-09-18	M	neg	neg	-	NA	Nt	Nt	Nt	NA	NA
LLOV 515	Miniopterus schreibersii	Mád cave	alive	2020-09-18	M	neg	neg	-	NA	Nt	Nt	Nt	NA	NA
LLOV 516	Miniopterus schreibersii	Mád cave	alive	2020-09-18	M	neg	neg	-	NA	Nt	Nt	Nt	NA	NA
LLOV 517	Miniopterus schreibersii	Mád cave	alive	2020-09-18	M	neg	neg	-	NA	Nt	Nt	Nt	NA	NA
LLOV 518	Miniopterus schreibersii	Mád cave	alive	2020-09-18	M	neg	neg	-	NA	Nt	Nt	Nt	NA	NA
LLOV 519	Miniopterus schreibersii	Mád cave	alive	2020-09-18	F	neg	neg	-	NA	Nt	Nt	Nt	NA	NA
LLOV 520	Miniopterus schreibersii	Mád cave	alive	2020-09-18	M	neg	neg	-	NA	Nt	Nt	Nt	NA	NA
LLOV 521	Miniopterus schreibersii	Mád cave	alive	2020-09-18	M	neg	neg	-	NA	Nt	Nt	Nt	NA	NA
LLOV 522	Miniopterus schreibersii	Mád cave	alive	2020-09-18	M	neg	neg	-	NA	Nt	Nt	Nt	NA	NA
LLOV 523	Miniopterus schreibersii	Mád cave	alive	2020-09-18	M	neg	neg	-	NA	Nt	Nt	Nt	NA	NA
LLOV 524	Miniopterus schreibersii	Mád cave	alive	2020-09-18	M	neg	neg	-	NA	Nt	Nt	Nt	NA	NA
LLOV 525	Miniopterus schreibersii	Mád cave	alive	2020-09-18	M	neg	neg	-	NA	Nt	Nt	Nt	NA	NA
LLOV 526	Miniopterus schreibersii	Mád cave	alive	2020-09-18	M	neg	neg	-	NA	Nt	Nt	Nt	NA	NA
LLOV 527	Miniopterus schreibersii	Mád cave	alive	2020-09-18	M	neg	neg	-	NA	Nt	Nt	Nt	NA	NA
LLOV 528	Miniopterus schreibersii	Mád cave	alive	2020-09-18	M	neg	neg	-	NA	Nt	Nt	Nt	NA	NA
LLOV 529	Miniopterus schreibersii	Mád cave	alive	2020-09-18	M	neg	neg	-	NA	Nt	Nt	Nt	NA	NA
LLOV 530	Miniopterus schreibersii	Mád cave	alive	2020-09-18	M	neg	neg	-	NA	Nt	Nt	Nt	NA	NA
LLOV 531	Miniopterus schreibersii	Mád cave	alive	2020-09-18	M	neg	neg	-	NA	Nt	Nt	Nt	NA	NA
LLOV 532	Miniopterus schreibersii	Mád cave	alive	2020-09-18	M	neg	neg	-	NA	Nt	Nt	Nt	NA	NA
LLOV 533	Miniopterus schreibersii	Mád cave	alive	2020-09-18	M	neg	neg	-	NA	Nt	Nt	Nt	NA	NA
LLOV 534	Miniopterus schreibersii	Mád cave	alive	2020-09-18	M	neg	neg	-	NA	Nt	Nt	Nt	NA	NA
LLOV 535	Miniopterus schreibersii	Mád cave	alive	2020-09-18	M	neg	neg	-	NA	Nt	Nt	Nt	NA	NA
LLOV 536	Miniopterus schreibersii	Mád cave	alive	2020-09-18	M	neg	neg	-	NA	Nt	Nt	Nt	NA	NA
LLOV 537	Miniopterus schreibersii	Mád cave	alive	2020-09-18	M	neg	neg	-	NA	Nt	Nt	Nt	NA	NA
LLOV 538	Miniopterus schreibersii	Mád cave	alive	2020-09-18	M	neg	neg	-	NA	Nt	Nt	Nt	NA	NA
LLOV 539	Miniopterus schreibersii	Mád cave	alive	2020-09-18	F	neg	neg	-	NA	Nt	Nt	Nt	NA	NA
LLOV 540	Miniopterus schreibersii	Mád cave	alive	2020-09-18	M	neg	neg	-	NA	Nt	Nt	Nt	NA	NA
LLOV 541	Miniopterus schreibersii	Mád cave	alive	2020-09-18	M	neg	neg	-	NA	Nt	Nt	Nt	NA	NA
LLOV 542	Miniopterus schreibersii	Mád cave	alive	2020-09-18	M	neg	neg	-	NA	Nt	Nt	Nt	NA	NA
LLOV 543	Miniopterus schreibersii	Mád cave	alive	2020-09-18	F	neg	neg	-	NA	Nt	Nt	Nt	NA	NA
LLOV 544	Miniopterus schreibersii	Mád cave	alive	2020-09-18	M	neg	neg	-	NA	Nt	Nt	Nt	NA	NA
LLOV 545	Miniopterus schreibersii	Mád cave	alive	2020-09-18	M	neg	neg	-	NA	Nt	Nt	Nt	NA	NA
LLOV 546	Miniopterus schreibersii	Mád cave	alive	2020-09-18	M	neg	neg	-	NA	Nt	Nt	Nt	NA	NA
LLOV 547	Miniopterus schreibersii	Mád cave	alive	2020-09-18	M	neg	neg	-	NA	Nt	Nt	Nt	NA	NA
LLOV 548	Miniopterus schreibersii	Mád cave	alive	2020-09-18	M	neg	neg	-	NA	Nt	Nt	Nt	NA	NA
LLOV 549	Miniopterus schreibersii	Mád cave	alive	2020-09-18	M	neg	neg	-	NA	Nt	Nt	Nt	NA	NA
LLOV 550	Miniopterus schreibersii	Mád cave	alive	2020-09-18	M	neg	neg	-	NA	Nt	Nt	Nt	NA	NA
LLOV 551	Miniopterus schreibersii	Mád cave	alive	2020-09-18	M	neg	neg	-	NA	Nt	Nt	Nt	NA	NA
LLOV 552	Miniopterus schreibersii	Mád cave	alive	2020-09-18	F	neg	neg	-	NA	Nt	Nt	Nt	NA	NA

## Sheet: Live_animals
ID	Species	Location	Status	Collection date	Sex	Blood (LLOV Taqman PCR)	Blood (Pan-filovirus nested PCR)	Genomic copy number (copy/ml)	Serology	PVNT IC50 #1	PVNT IC50 #2	PVNT IC50 Mean	Feces (LLOV Taqman PCR)	Urine (LLOV Taqman PCR)
LLOV 95	Miniopterus schreibersii	Mád cave	alive	2018-09-18	M	Nt	Nt	-	neg	-	-	-	neg	NA
LLOV 96	Miniopterus schreibersii	Mád cave	alive	2018-09-18	M	Nt	Nt	-	neg	-	-	-	NA	NA
LLOV 97	Miniopterus schreibersii	Mád cave	alive	2018-09-18	F	Nt	Nt	-	neg	-	-	-	NA	NA
LLOV 98	Miniopterus schreibersii	Mád cave	alive	2018-09-18	M	Nt	Nt	-	POS	211	-	211	NA	NA
LLOV 99	Miniopterus schreibersii	Mád cave	alive	2018-09-18	M	Nt	Nt	-	POS	156	174	165	neg	NA
LLOV 100	Miniopterus schreibersii	Mád cave	alive	2018-09-18	M	neg	neg	-	neg	-	-	-	NA	NA
LLOV 101	Miniopterus schreibersii	Mád cave	alive	2018-09-18	F	Nt	Nt	-	neg	-	-	-	NA	NA
LLOV 102	Miniopterus schreibersii	Mád cave	alive	2018-09-18	M	neg	neg	-	POS	132	-	132	neg	NA
LLOV 103	Miniopterus schreibersii	Mád cave	alive	2018-09-18	M	neg	neg	-	neg	-	-	-	NA	NA
LLOV 104	Miniopterus schreibersii	Mád cave	alive	2018-09-18	F	neg	neg	-	neg	-	-	-	NA	NA
LLOV 105	Miniopterus schreibersii	Mád cave	alive	2018-09-18	M	26.16	POS	2.3×108	neg	-	-	-	NA	NA
LLOV 106	Miniopterus schreibersii	Mád cave	alive	2018-09-18	F	neg	neg	-	neg	-	-	-	NA	NA
LLOV 107	Miniopterus schreibersii	Mád cave	alive	2018-09-18	M	Nt	Nt	-	neg	-	-	-	neg	NA
LLOV 108	Miniopterus schreibersii	Mád cave	alive	2018-09-18	M	neg	neg	-	neg	-	-	-	NA	NA
LLOV 109	Miniopterus schreibersii	Mád cave	alive	2018-09-18	F	neg	neg	-	neg	-	-	-	NA	NA
LLOV 110	Miniopterus schreibersii	Mád cave	alive	2018-09-18	M	neg	neg	-	POS	64	-	64	neg	NA
LLOV 111	Miniopterus schreibersii	Mád cave	alive	2018-09-18	M	Nt	Nt	-	neg	-	-	-	neg	NA
LLOV 112	Miniopterus schreibersii	Mád cave	alive	2018-09-18	M	Nt	Nt	-	neg	-	-	-	NA	NA
LLOV 113	Miniopterus schreibersii	Mád cave	alive	2018-09-18	M	neg	neg	-	neg	-	-	-	NA	NA
LLOV 114	Miniopterus schreibersii	Mád cave	alive	2018-09-18	M	neg	neg	-	neg	-	-	-	NA	NA
LLOV 115	Miniopterus schreibersii	Mád cave	alive	2018-09-18	M	Nt	Nt	-	POS	143	197	170	NA	NA
LLOV 116	Miniopterus schreibersii	Mád cave	alive	2018-09-18	M	neg	neg	-	neg	-	-	-	NA	NA
LLOV 117	Miniopterus schreibersii	Mád cave	alive	2018-09-18	M	neg	neg	-	neg	-	-	-	NA	NA
LLOV 118	Miniopterus schreibersii	Mád cave	alive	2018-09-18	M	neg	neg	-	POS	155	-	155	NA	NA
LLOV 119	Miniopterus schreibersii	Mád cave	alive	2018-09-18	M	neg	neg	-	neg	-	-	-	NA	NA
LLOV 120	Miniopterus schreibersii	Mád cave	alive	2018-09-18	M	neg	neg	-	neg	-	-	-	NA	NA
LLOV 121	Miniopterus schreibersii	Mád cave	alive	2018-09-19	M	Nt	Nt	-	neg	-	-	-	NA	NA
LLOV 122	Miniopterus schreibersii	Mád cave	alive	2018-09-19	M	neg	neg	-	neg	-	-	-	NA	NA
LLOV 123	Miniopterus schreibersii	Mád cave	alive	2018-09-19	M	Nt	Nt	-	neg	-	-	-	NA	NA
LLOV 124	Miniopterus schreibersii	Mád cave	alive	2018-09-19	M	neg	neg	-	neg	-	-	-	NA	NA
LLOV 125	Miniopterus schreibersii	Mád cave	alive	2018-09-19	M	neg	neg	-	neg	-	-	-	NA	NA
LLOV 126	Miniopterus schreibersii	Mád cave	alive	2018-09-19	M	neg	neg	-	neg	-	-	-	neg	NA
LLOV 127	Miniopterus schreibersii	Mád cave	alive	2018-09-19	M	neg	neg	-	neg	-	-	-	NA	NA
LLOV 128	Miniopterus schreibersii	Mád cave	alive	2018-09-19	M	neg	neg	-	neg	-	-	-	NA	NA
LLOV 129	Miniopterus schreibersii	Mád cave	alive	2018-09-19	M	neg	neg	-	neg	-	-	-	NA	NA
LLOV 130	Miniopterus schreibersii	Mád cave	alive	2018-09-19	M	neg	neg	-	POS	177	59	118	NA	NA
LLOV 131	Miniopterus schreibersii	Mád cave	alive	2018-09-19	M	Nt	Nt	-	neg	-	-	-	NA	NA
LLOV 132	Miniopterus schreibersii	Mád cave	alive	2018-09-19	F	Nt	Nt	-	neg	-	-	-	NA	NA
LLOV 133	Miniopterus schreibersii	Mád cave	alive	2018-09-19	M	Nt	Nt	-	neg	-	-	-	neg	neg
LLOV 134	Miniopterus schreibersii	Mád cave	alive	2018-09-19	M	Nt	Nt	-	neg	-	-	-	NA	NA
LLOV 135	Miniopterus schreibersii	Mád cave	alive	2018-09-19	M	Nt	Nt	-	neg	-	-	-	NA	NA
LLOV 136	Miniopterus schreibersii	Mád cave	alive	2018-09-19	M	Nt	Nt	-	neg	-	-	-	NA	NA
LLOV 137	Miniopterus schreibersii	Mád cave	alive	2018-09-19	M	neg	neg	-	neg	-	-	-	NA	NA
LLOV 138	Miniopterus schreibersii	Mád cave	alive	2018-09-19	M	neg	neg	-	POS	83	-	83	NA	NA
LLOV 139	Miniopterus schreibersii	Mád cave	alive	2018-09-19	M	neg	neg	-	neg	-	-	-	NA	NA
LLOV 140	Miniopterus schreibersii	Mád cave	alive	2018-09-19	M	neg	neg	-	neg	-	-	-	NA	NA
LLOV 141	Miniopterus schreibersii	Mád cave	alive	2018-09-19	M	neg	neg	-	neg	-	-	-	neg	NA
LLOV 142	Miniopterus schreibersii	Mád cave	alive	2018-09-19	M	Nt	Nt	-	neg	-	-	-	NA	NA
LLOV 143	Miniopterus schreibersii	Mád cave	alive	2018-09-19	M	neg	neg	-	POS	90	-	90	NA	neg
LLOV 144	Miniopterus schreibersii	Mád cave	alive	2018-09-19	M	neg	neg	-	neg	-	-	-	NA	NA
LLOV 145	Miniopterus schreibersii	Mád cave	alive	2018-09-19	M	Nt	Nt	-	neg	-	-	-	NA	NA
LLOV 146	Miniopterus schreibersii	Mád cave	alive	2018-09-19	M	neg	neg	-	neg	-	-	-	neg	NA
LLOV 147	Miniopterus schreibersii	Mád cave	alive	2018-09-19	M	25.39	POS	3.6×108	neg	-	-	-	NA	NA
LLOV 148	Miniopterus schreibersii	Mád cave	alive	2018-09-19	M	neg	neg	-	neg	-	-	-	NA	NA
LLOV 149	Miniopterus schreibersii	Mád cave	alive	2018-09-19	M	neg	neg	-	neg	-	-	-	NA	NA
LLOV 150	Miniopterus schreibersii	Mád cave	alive	2018-09-19	M	Nt	Nt	-	neg	-	-	-	NA	NA
LLOV 151	Miniopterus schreibersii	Mád cave	alive	2018-09-19	M	neg	neg	-	NA	Nt	Nt	Nt	NA	NA
LLOV 152	Miniopterus schreibersii	Mád cave	alive	2018-09-19	M	neg	neg	-	NA	Nt	Nt	Nt	NA	NA
LLOV 153	Miniopterus schreibersii	Mád cave	alive	2018-09-19	M	Nt	Nt	-	neg	-	-	-	NA	NA
LLOV 154	Miniopterus schreibersii	Mád cave	alive	2018-09-19	M	Nt	Nt	-	neg	-	-	-	NA	NA
LLOV 155	Miniopterus schreibersii	Mád cave	alive	2018-09-19	M	Nt	Nt	-	neg	-	-	-	NA	NA
LLOV 156	Miniopterus schreibersii	Mád cave	alive	2018-09-19	M	neg	neg	-	neg	-	-	-	NA	NA
LLOV 157	Miniopterus schreibersii	Mád cave	alive	2018-09-19	M	neg	neg	-	neg	-	-	-	NA	NA
LLOV 158	Miniopterus schreibersii	Mád cave	alive	2018-09-19	M	neg	neg	-	neg	-	-	-	NA	NA
LLOV 159	Miniopterus schreibersii	Mád cave	alive	2018-09-19	M	neg	neg	-	neg	-	-	-	NA	NA
LLOV 160	Miniopterus schreibersii	Mád cave	alive	2018-09-19	M	neg	neg	-	neg	-	-	-	NA	NA
LLOV 161	Miniopterus schreibersii	Mád cave	alive	2018-09-19	M	neg	neg	-	NA	Nt	Nt	Nt	NA	NA
LLOV 162	Miniopterus schreibersii	Mád cave	alive	2018-09-19	M	neg	neg	-	neg	-	-	-	NA	NA
LLOV 163	Miniopterus schreibersii	Mád cave	alive	2018-09-19	M	neg	neg	-	neg	-	-	-	neg	NA
LLOV 164	Miniopterus schreibersii	Mád cave	alive	2018-09-19	M	neg	neg	-	neg	-	-	-	NA	NA
LLOV 165	Miniopterus schreibersii	Mád cave	alive	2018-09-19	M	neg	neg	-	neg	-	-	-	NA	NA
LLOV 166	Miniopterus schreibersii	Mád cave	alive	2018-09-19	M	neg	neg	-	neg	-	-	-	neg	NA
LLOV 167	Miniopterus schreibersii	Mád cave	alive	2018-09-19	M	neg	neg	-	neg	-	-	-	neg	NA
LLOV 168	Miniopterus schreibersii	Mád cave	alive	2018-09-19	M	Nt	Nt	-	neg	-	-	-	NA	NA
LLOV 172	Miniopterus schreibersii	Mád cave	alive	2019-08-02	M	neg	neg	-	NA	Nt	Nt	Nt	neg	NA
LLOV 173	Miniopterus schreibersii	Mád cave	alive	2019-08-02	F	neg	neg	-	NA	Nt	Nt	Nt	neg	NA
LLOV 174	Miniopterus schreibersii	Mád cave	alive	2019-08-02	F	neg	neg	-	NA	Nt	Nt	Nt	NA	NA
LLOV 175	Miniopterus schreibersii	Mád cave	alive	2019-08-02	M	neg	neg	-	NA	Nt	Nt	Nt	neg	NA
LLOV 176	Miniopterus schreibersii	Mád cave	alive	2019-08-02	F	neg	neg	-	NA	Nt	Nt	Nt	neg	NA
LLOV 177	Miniopterus schreibersii	Mád cave	alive	2019-08-02	F	neg	neg	-	NA	Nt	Nt	Nt	NA	NA
LLOV 178	Miniopterus schreibersii	Mád cave	alive	2019-08-02	F	neg	neg	-	NA	Nt	Nt	Nt	NA	NA
LLOV 179	Miniopterus schreibersii	Mád cave	alive	2019-08-02	F	neg	neg	-	NA	Nt	Nt	Nt	neg	NA
LLOV 180	Miniopterus schreibersii	Mád cave	alive	2019-08-02	F	neg	neg	-	NA	Nt	Nt	Nt	neg	NA
LLOV 181	Miniopterus schreibersii	Mád cave	alive	2019-08-02	F	neg	neg	-	NA	Nt	Nt	Nt	NA	NA
LLOV 182	Miniopterus schreibersii	Mád cave	alive	2019-08-02	M	neg	neg	-	NA	Nt	Nt	Nt	NA	NA
LLOV 183	Miniopterus schreibersii	Mád cave	alive	2019-08-02	M	neg	neg	-	NA	Nt	Nt	Nt	NA	NA
LLOV 184	Miniopterus schreibersii	Mád cave	alive	2019-08-02	F	neg	neg	-	NA	Nt	Nt	Nt	NA	NA
LLOV 185	Miniopterus schreibersii	Mád cave	alive	2019-08-02	M	neg	neg	-	NA	Nt	Nt	Nt	NA	NA
LLOV 186	Miniopterus schreibersii	Mád cave	alive	2019-08-02	M	neg	neg	-	NA	Nt	Nt	Nt	neg	NA
LLOV 187	Miniopterus schreibersii	Mád cave	alive	2019-08-02	M	neg	neg	-	NA	Nt	Nt	Nt	neg	NA
LLOV 188	Miniopterus schreibersii	Mád cave	alive	2019-08-02	M	neg	neg	-	NA	Nt	Nt	Nt	NA	NA
LLOV 189	Miniopterus schreibersii	Mád cave	alive	2019-08-02	F	neg	neg	-	NA	Nt	Nt	Nt	neg	NA
LLOV 190	Miniopterus schreibersii	Mád cave	alive	2019-08-02	M	neg	neg	-	NA	Nt	Nt	Nt	NA	NA
LLOV 191	Miniopterus schreibersii	Mád cave	alive	2019-08-02	F	neg	neg	-	NA	Nt	Nt	Nt	NA	NA
LLOV 192	Miniopterus schreibersii	Mád cave	alive	2019-08-02	M	neg	neg	-	NA	Nt	Nt	Nt	NA	NA
LLOV 193	Miniopterus schreibersii	Mád cave	alive	2019-08-02	F	neg	neg	-	NA	Nt	Nt	Nt	NA	NA
LLOV 194	Miniopterus schreibersii	Mád cave	alive	2019-08-02	M	neg	neg	-	NA	Nt	Nt	Nt	NA	NA
LLOV 195	Miniopterus schreibersii	Mád cave	alive	2019-08-02	F	neg	neg	-	NA	Nt	Nt	Nt	NA	NA
LLOV 196	Miniopterus schreibersii	Mád cave	alive	2019-08-02	F	neg	neg	-	NA	Nt	Nt	Nt	NA	NA
LLOV 197	Miniopterus schreibersii	Mád cave	alive	2019-08-02	M	neg	neg	-	NA	Nt	Nt	Nt	NA	NA
LLOV 198	Miniopterus schreibersii	Mád cave	alive	2019-08-02	M	neg	neg	-	NA	Nt	Nt	Nt	NA	NA
LLOV 199	Miniopterus schreibersii	Mád cave	alive	2019-08-02	F	neg	neg	-	NA	Nt	Nt	Nt	NA	NA
LLOV 200	Miniopterus schreibersii	Mád cave	alive	2019-08-02	F	neg	neg	-	NA	Nt	Nt	Nt	NA	NA
LLOV 201	Miniopterus schreibersii	Mád cave	alive	2019-08-02	M	neg	neg	-	NA	Nt	Nt	Nt	NA	NA
LLOV 204	Myotis myotis	Mád cave	alive	2019-08-02	M	neg	neg	-	NA	Nt	Nt	Nt	NA	NA
LLOV 202	Miniopterus schreibersii	Mád cave	alive	2019-08-02	F	neg	neg	-	NA	Nt	Nt	Nt	NA	NA
LLOV 203	Miniopterus schreibersii	Mád cave	alive	2019-08-02	F	neg	neg	-	NA	Nt	Nt	Nt	NA	NA
LLOV 206	Miniopterus schreibersii	Mád cave	alive	2019-08-23	M	neg	neg	-	NA	Nt	Nt	Nt	neg	NA
LLOV 207	Miniopterus schreibersii	Mád cave	alive	2019-08-23	M	neg	neg	-	NA	Nt	Nt	Nt	NA	NA
LLOV 208	Miniopterus schreibersii	Mád cave	alive	2019-08-23	M	neg	neg	-	NA	Nt	Nt	Nt	NA	NA
LLOV 209	Miniopterus schreibersii	Mád cave	alive	2019-08-23	F	neg	neg	-	NA	Nt	Nt	Nt	neg	NA
LLOV 210	Miniopterus schreibersii	Mád cave	alive	2019-08-23	F	neg	neg	-	NA	Nt	Nt	Nt	NA	NA
LLOV 211	Miniopterus schreibersii	Mád cave	alive	2019-08-23	F	neg	neg	-	NA	Nt	Nt	Nt	NA	NA
LLOV 212	Miniopterus schreibersii	Mád cave	alive	2019-08-23	F	neg	neg	-	NA	Nt	Nt	Nt	neg	NA
LLOV 213	Miniopterus schreibersii	Mád cave	alive	2019-08-23	F	neg	neg	-	NA	Nt	Nt	Nt	neg	NA
LLOV 214	Miniopterus schreibersii	Mád cave	alive	2019-08-23	M	neg	neg	-	NA	Nt	Nt	Nt	neg	NA
LLOV 215	Miniopterus schreibersii	Mád cave	alive	2019-08-23	F	neg	neg	-	NA	Nt	Nt	Nt	neg	NA
LLOV 216	Miniopterus schreibersii	Mád cave	alive	2019-08-23	M	neg	neg	-	NA	Nt	Nt	Nt	neg	NA
LLOV 217	Miniopterus schreibersii	Mád cave	alive	2019-08-23	M	neg	neg	-	NA	Nt	Nt	Nt	NA	NA
LLOV 218	Miniopterus schreibersii	Mád cave	alive	2019-08-23	M	neg	neg	-	NA	Nt	Nt	Nt	neg	NA
LLOV 219	Miniopterus schreibersii	Mád cave	alive	2019-08-23	M	neg	neg	-	NA	Nt	Nt	Nt	NA	NA
LLOV 220	Miniopterus schreibersii	Mád cave	alive	2019-08-23	M	neg	neg	-	NA	Nt	Nt	Nt	NA	NA
LLOV 221	Miniopterus schreibersii	Mád cave	alive	2019-08-23	M	neg	neg	-	NA	Nt	Nt	Nt	NA	NA
LLOV 222	Miniopterus schreibersii	Mád cave	alive	2019-08-23	F	neg	neg	-	NA	Nt	Nt	Nt	neg	NA
LLOV 223	Miniopterus schreibersii	Mád cave	alive	2019-08-23	F	neg	neg	-	NA	Nt	Nt	Nt	neg	NA
LLOV 224	Miniopterus schreibersii	Mád cave	alive	2019-08-23	M	neg	neg	-	NA	Nt	Nt	Nt	NA	NA
LLOV 225	Miniopterus schreibersii	Mád cave	alive	2019-08-23	M	neg	neg	-	NA	Nt	Nt	Nt	neg	NA
LLOV 226	Miniopterus schreibersii	Mád cave	alive	2019-08-23	M	neg	neg	-	NA	Nt	Nt	Nt	NA	NA
LLOV 227	Miniopterus schreibersii	Mád cave	alive	2019-08-23	F	neg	neg	-	NA	Nt	Nt	Nt	NA	NA
LLOV 228	Miniopterus schreibersii	Mád cave	alive	2019-08-23	M	neg	neg	-	NA	Nt	Nt	Nt	NA	NA
LLOV 229	Miniopterus schreibersii	Mád cave	alive	2019-08-23	F	neg	neg	-	NA	Nt	Nt	Nt	neg	NA
LLOV 230	Miniopterus schreibersii	Mád cave	alive	2019-08-23	M	neg	neg	-	NA	Nt	Nt	Nt	NA	NA
LLOV 231	Miniopterus schreibersii	Mád cave	alive	2019-08-23	M	neg	neg	-	NA	Nt	Nt	Nt	NA	NA
LLOV 232	Miniopterus schreibersii	Mád cave	alive	2019-08-23	M	neg	neg	-	NA	Nt	Nt	Nt	NA	NA
LLOV 233	Miniopterus schreibersii	Mád cave	alive	2019-08-23	M	neg	neg	-	NA	Nt	Nt	Nt	NA	NA
LLOV 234	Miniopterus schreibersii	Mád cave	alive	2019-08-23	M	neg	neg	-	NA	Nt	Nt	Nt	NA	NA
LLOV 235	Miniopterus schreibersii	Mád cave	alive	2019-08-23	M	neg	neg	-	NA	Nt	Nt	Nt	NA	NA
LLOV 236	Miniopterus schreibersii	Mád cave	alive	2019-08-23	F	neg	neg	-	NA	Nt	Nt	Nt	NA	NA
LLOV 237	Miniopterus schreibersii	Mád cave	alive	2019-08-23	F	neg	neg	-	NA	Nt	Nt	Nt	NA	NA
LLOV 238	Miniopterus schreibersii	Mád cave	alive	2019-08-23	M	neg	neg	-	NA	Nt	Nt	Nt	NA	NA
LLOV 239	Miniopterus schreibersii	Mád cave	alive	2019-08-23	M	neg	neg	-	NA	Nt	Nt	Nt	NA	NA
LLOV 240	Miniopterus schreibersii	Mád cave	alive	2019-08-23	M	neg	neg	-	NA	Nt	Nt	Nt	NA	NA
LLOV 241	Miniopterus schreibersii	Mád cave	alive	2019-08-23	F	neg	neg	-	NA	Nt	Nt	Nt	NA	NA
LLOV 242	Miniopterus schreibersii	Mád cave	alive	2019-08-23	F	neg	neg	-	NA	Nt	Nt	Nt	NA	NA
LLOV 243	Miniopterus schreibersii	Mád cave	alive	2019-08-23	F	neg	neg	-	NA	Nt	Nt	Nt	NA	NA
LLOV 244	Miniopterus schreibersii	Mád cave	alive	2019-08-23	F	neg	neg	-	NA	Nt	Nt	Nt	NA	NA
LLOV 245	Miniopterus schreibersii	Mád cave	alive	2019-08-23	F	neg	neg	-	NA	Nt	Nt	Nt	NA	NA
LLOV 246	Miniopterus schreibersii	Mád cave	alive	2019-08-23	M	neg	neg	-	NA	Nt	Nt	Nt	NA	NA
LLOV 247	Miniopterus schreibersii	Mád cave	alive	2019-08-23	M	neg	neg	-	NA	Nt	Nt	Nt	NA	NA
LLOV 324	Miniopterus schreibersii	Mád cave	alive	2019-09-23	F	neg	neg	-	NA	Nt	Nt	Nt	NA	NA
LLOV 325	Miniopterus schreibersii	Mád cave	alive	2019-09-23	M	neg	neg	-	NA	Nt	Nt	Nt	neg	NA
LLOV 326	Miniopterus schreibersii	Mád cave	alive	2019-09-23	M	neg	neg	-	NA	Nt	Nt	Nt	neg	NA
LLOV 327	Miniopterus schreibersii	Mád cave	alive	2019-09-23	M	neg	neg	-	NA	Nt	Nt	Nt	neg	NA
LLOV 328	Miniopterus schreibersii	Mád cave	alive	2019-09-23	M	neg	neg	-	NA	Nt	Nt	Nt	neg	NA
LLOV 329	Miniopterus schreibersii	Mád cave	alive	2019-09-23	M	30.27	POS	2.5×107	NA	Nt	Nt	Nt	NA	NA
LLOV 330	Miniopterus schreibersii	Mád cave	alive	2019-09-23	M	neg	neg	-	NA	Nt	Nt	Nt	neg	NA
LLOV 331	Miniopterus schreibersii	Mád cave	alive	2019-09-23	M	neg	neg	-	NA	Nt	Nt	Nt	NA	NA
LLOV 332	Miniopterus schreibersii	Mád cave	alive	2019-09-23	M	neg	neg	-	NA	Nt	Nt	Nt	NA	NA
LLOV 333	Miniopterus schreibersii	Mád cave	alive	2019-09-23	M	neg	neg	-	NA	Nt	Nt	Nt	neg	NA
LLOV 334	Miniopterus schreibersii	Mád cave	alive	2019-09-23	M	neg	neg	-	NA	Nt	Nt	Nt	NA	NA
LLOV 335	Miniopterus schreibersii	Mád cave	alive	2019-09-23	M	neg	neg	-	NA	Nt	Nt	Nt	neg	NA
LLOV 336	Miniopterus schreibersii	Mád cave	alive	2019-09-23	M	neg	neg	-	NA	Nt	Nt	Nt	neg	NA
LLOV 337	Miniopterus schreibersii	Mád cave	alive	2019-09-23	M	neg	neg	-	NA	Nt	Nt	Nt	neg	NA
LLOV 338	Miniopterus schreibersii	Mád cave	alive	2019-09-23	M	neg	neg	-	NA	Nt	Nt	Nt	NA	NA
LLOV 339	Miniopterus schreibersii	Mád cave	alive	2019-09-23	M	neg	neg	-	NA	Nt	Nt	Nt	neg	NA
LLOV 340	Miniopterus schreibersii	Mád cave	alive	2019-09-23	M	neg	neg	-	NA	Nt	Nt	Nt	neg	NA
LLOV 341	Miniopterus schreibersii	Mád cave	alive	2019-09-23	M	neg	neg	-	NA	Nt	Nt	Nt	NA	NA
LLOV 342	Miniopterus schreibersii	Mád cave	alive	2019-09-23	M	neg	neg	-	NA	Nt	Nt	Nt	neg	NA
LLOV 343	Miniopterus schreibersii	Mád cave	alive	2019-09-23	M	neg	neg	-	NA	Nt	Nt	Nt	NA	neg
LLOV 344	Miniopterus schreibersii	Mád cave	alive	2019-09-23	M	neg	neg	-	NA	Nt	Nt	Nt	neg	NA
LLOV 345	Miniopterus schreibersii	Mád cave	alive	2019-09-23	M	neg	neg	-	NA	Nt	Nt	Nt	neg	NA
LLOV 346	Miniopterus schreibersii	Mád cave	alive	2019-09-23	F	neg	neg	-	NA	Nt	Nt	Nt	neg	neg
LLOV 347	Miniopterus schreibersii	Mád cave	alive	2019-09-23	M	neg	neg	-	NA	Nt	Nt	Nt	NA	neg
LLOV 348	Miniopterus schreibersii	Mád cave	alive	2019-09-23	M	neg	neg	-	NA	Nt	Nt	Nt	neg	NA
LLOV 349	Miniopterus schreibersii	Mád cave	alive	2019-09-23	M	neg	neg	-	NA	Nt	Nt	Nt	neg	NA
LLOV 350	Miniopterus schreibersii	Mád cave	alive	2019-09-23	M	neg	neg	-	NA	Nt	Nt	Nt	neg	neg
LLOV 351	Miniopterus schreibersii	Mád cave	alive	2019-09-23	M	neg	neg	-	NA	Nt	Nt	Nt	neg	neg
LLOV 352	Miniopterus schreibersii	Mád cave	alive	2019-09-23	M	neg	neg	-	NA	Nt	Nt	Nt	NA	NA
LLOV 353	Miniopterus schreibersii	Mád cave	alive	2019-09-23	F	neg	neg	-	NA	Nt	Nt	Nt	NA	NA
LLOV 354	Miniopterus schreibersii	Mád cave	alive	2019-09-23	M	neg	neg	-	NA	Nt	Nt	Nt	NA	NA
LLOV 355	Miniopterus schreibersii	Mád cave	alive	2019-09-23	M	neg	neg	-	NA	Nt	Nt	Nt	NA	NA
LLOV 356	Miniopterus schreibersii	Mád cave	alive	2019-09-23	M	neg	neg	-	NA	Nt	Nt	Nt	NA	NA
LLOV 357	Miniopterus schreibersii	Mád cave	alive	2019-09-23	M	neg	neg	-	NA	Nt	Nt	Nt	NA	NA
LLOV 358	Miniopterus schreibersii	Mád cave	alive	2019-09-23	M	neg	neg	-	NA	Nt	Nt	Nt	neg	NA
LLOV 359	Miniopterus schreibersii	Mád cave	alive	2019-09-23	M	neg	neg	-	NA	Nt	Nt	Nt	neg	NA
LLOV 360	Miniopterus schreibersii	Mád cave	alive	2019-09-23	M	neg	neg	-	NA	Nt	Nt	Nt	neg	NA
LLOV 361	Miniopterus schreibersii	Mád cave	alive	2019-09-23	M	neg	neg	-	NA	Nt	Nt	Nt	NA	NA
LLOV 362	Miniopterus schreibersii	Mád cave	alive	2019-09-23	M	neg	neg	-	NA	Nt	Nt	Nt	neg	NA
LLOV 363	Miniopterus schreibersii	Mád cave	alive	2019-09-23	F	neg	neg	-	NA	Nt	Nt	Nt	neg	NA
LLOV 364	Miniopterus schreibersii	Mád cave	alive	2019-09-23	M	neg	neg	-	NA	Nt	Nt	Nt	NA	NA
LLOV 365	Miniopterus schreibersii	Mád cave	alive	2019-09-23	M	neg	neg	-	NA	Nt	Nt	Nt	neg	neg
LLOV 366	Miniopterus schreibersii	Mád cave	alive	2019-09-23	M	neg	neg	-	NA	Nt	Nt	Nt	neg	NA
LLOV 367	Miniopterus schreibersii	Mád cave	alive	2019-09-23	M	neg	neg	-	NA	Nt	Nt	Nt	neg	NA
LLOV 368	Miniopterus schreibersii	Mád cave	alive	2019-09-23	M	neg	neg	-	NA	Nt	Nt	Nt	neg	NA
LLOV 369	Miniopterus schreibersii	Mád cave	alive	2019-09-23	F	neg	neg	-	NA	Nt	Nt	Nt	NA	NA
LLOV 370	Miniopterus schreibersii	Mád cave	alive	2019-09-23	F	neg	neg	-	NA	Nt	Nt	Nt	NA	NA
LLOV 371	Miniopterus schreibersii	Mád cave	alive	2019-09-23	M	neg	neg	-	NA	Nt	Nt	Nt	NA	NA
LLOV 372	Miniopterus schreibersii	Mád cave	alive	2019-09-23	F	neg	neg	-	NA	Nt	Nt	Nt	neg	NA
LLOV 373	Miniopterus schreibersii	Mád cave	alive	2019-09-23	M	neg	neg	-	NA	Nt	Nt	Nt	neg	NA
LLOV 374	Miniopterus schreibersii	Mád cave	alive	2019-09-23	F	neg	neg	-	NA	Nt	Nt	Nt	NA	NA
LLOV 375	Miniopterus schreibersii	Mád cave	alive	2019-09-23	M	neg	neg	-	NA	Nt	Nt	Nt	neg	NA
LLOV 376	Miniopterus schreibersii	Mád cave	alive	2019-09-24	F	neg	neg	-	NA	Nt	Nt	Nt	NA	NA
LLOV 377	Miniopterus schreibersii	Mád cave	alive	2019-09-24	M	neg	neg	-	NA	Nt	Nt	Nt	NA	NA
LLOV 378	Miniopterus schreibersii	Mád cave	alive	2019-09-24	F	30.1	POS	2.8×107	NA	Nt	Nt	Nt	neg	NA												36.523
LLOV 379	Miniopterus schreibersii	Mád cave	alive	2019-09-24	F	neg	neg	-	NA	Nt	Nt	Nt	NA	NA
LLOV 380	Miniopterus schreibersii	Mád cave	alive	2019-09-24	F	neg	neg	-	NA	Nt	Nt	Nt	NA	NA
LLOV 381	Miniopterus schreibersii	Mád cave	alive	2019-09-24	F	neg	neg	-	NA	Nt	Nt	Nt	NA	NA
LLOV 382	Miniopterus schreibersii	Mád cave	alive	2019-09-24	M	neg	neg	-	NA	Nt	Nt	Nt	neg	NA
LLOV 383	Miniopterus schreibersii	Mád cave	alive	2019-09-24	F	neg	neg	-	NA	Nt	Nt	Nt	NA	NA
LLOV 384	Miniopterus schreibersii	Mád cave	alive	2019-09-24	F	neg	neg	-	NA	Nt	Nt	Nt	neg	NA
LLOV 385	Miniopterus schreibersii	Mád cave	alive	2019-09-24	F	neg	neg	-	NA	Nt	Nt	Nt	NA	NA
LLOV 386	Miniopterus schreibersii	Mád cave	alive	2019-09-24	M	neg	neg	-	NA	Nt	Nt	Nt	neg	neg
LLOV 387	Miniopterus schreibersii	Mád cave	alive	2019-09-24	F	neg	neg	-	NA	Nt	Nt	Nt	neg	NA
LLOV 388	Miniopterus schreibersii	Mád cave	alive	2019-09-24	M	neg	neg	-	NA	Nt	Nt	Nt	neg	neg
LLOV 389	Miniopterus schreibersii	Mád cave	alive	2019-09-24	M	neg	neg	-	NA	Nt	Nt	Nt	neg	NA
LLOV 390	Miniopterus schreibersii	Mád cave	alive	2019-09-24	M	neg	neg	-	NA	Nt	Nt	Nt	NA	NA
LLOV 391	Miniopterus schreibersii	Mád cave	alive	2019-09-24	M	neg	neg	-	NA	Nt	Nt	Nt	NA	neg
LLOV 392	Miniopterus schreibersii	Mád cave	alive	2019-09-24	M	neg	neg	-	NA	Nt	Nt	Nt	neg	NA
LLOV 393	Miniopterus schreibersii	Mád cave	alive	2019-09-24	M	neg	neg	-	NA	Nt	Nt	Nt	neg	NA
LLOV 394	Miniopterus schreibersii	Mád cave	alive	2019-09-24	M	neg	neg	-	NA	Nt	Nt	Nt	NA	NA
LLOV 395	Miniopterus schreibersii	Mád cave	alive	2019-09-24	M	neg	neg	-	NA	Nt	Nt	Nt	NA	NA
LLOV 396	Miniopterus schreibersii	Mád cave	alive	2019-10-24	M	neg	neg	-	NA	Nt	Nt	Nt	NA	NA
LLOV 397	Miniopterus schreibersii	Mád cave	alive	2019-10-24	F	neg	neg	-	NA	Nt	Nt	Nt	neg	NA
LLOV 398	Miniopterus schreibersii	Mád cave	alive	2019-10-24	M	neg	neg	-	NA	Nt	Nt	Nt	NA	NA
LLOV 399	Miniopterus schreibersii	Mád cave	alive	2019-10-24	M	neg	neg	-	NA	Nt	Nt	Nt	neg	NA
LLOV 400	Miniopterus schreibersii	Mád cave	alive	2019-10-24	F	neg	neg	-	NA	Nt	Nt	Nt	NA	NA
LLOV 401	Miniopterus schreibersii	Mád cave	alive	2019-10-24	M	neg	neg	-	NA	Nt	Nt	Nt	neg	NA
LLOV 402	Miniopterus schreibersii	Mád cave	alive	2019-10-24	F	neg	neg	-	NA	Nt	Nt	Nt	NA	NA
LLOV 403	Miniopterus schreibersii	Mád cave	alive	2019-10-24	F	neg	neg	-	NA	Nt	Nt	Nt	NA	NA
LLOV 404	Miniopterus schreibersii	Mád cave	alive	2019-10-24	M	neg	neg	-	NA	Nt	Nt	Nt	neg	NA
LLOV 405	Miniopterus schreibersii	Mád cave	alive	2019-10-24	M	neg	neg	-	NA	Nt	Nt	Nt	neg	neg
LLOV 406	Miniopterus schreibersii	Mád cave	alive	2019-10-24	M	neg	neg	-	NA	Nt	Nt	Nt	NA	neg
LLOV 407	Miniopterus schreibersii	Mád cave	alive	2019-10-24	F	neg	neg	-	NA	Nt	Nt	Nt	NA	NA
LLOV 408	Miniopterus schreibersii	Mád cave	alive	2019-10-24	F	neg	neg	-	NA	Nt	Nt	Nt	NA	neg
LLOV 409	Miniopterus schreibersii	Mád cave	alive	2019-10-24	F	neg	neg	-	NA	Nt	Nt	Nt	NA	NA
LLOV 410	Miniopterus schreibersii	Mád cave	alive	2019-10-24	F	neg	neg	-	NA	Nt	Nt	Nt	NA	neg
LLOV 411	Miniopterus schreibersii	Mád cave	alive	2019-10-24	M	neg	neg	-	NA	Nt	Nt	Nt	NA	neg
LLOV 412	Miniopterus schreibersii	Mád cave	alive	2019-10-24	F	neg	neg	-	NA	Nt	Nt	Nt	NA	NA
LLOV 413	Miniopterus schreibersii	Mád cave	alive	2019-10-24	M	neg	neg	-	NA	Nt	Nt	Nt	neg	NA
LLOV 414	Miniopterus schreibersii	Mád cave	alive	2019-10-24	F	neg	neg	-	NA	Nt	Nt	Nt	NA	NA
LLOV 415	Miniopterus schreibersii	Mád cave	alive	2019-10-24	F	neg	neg	-	NA	Nt	Nt	Nt	NA	NA
LLOV 416	Miniopterus schreibersii	Mád cave	alive	2019-10-24	M	neg	neg	-	NA	Nt	Nt	Nt	neg	NA
LLOV 417	Miniopterus schreibersii	Mád cave	alive	2019-10-24	F	neg	neg	-	NA	Nt	Nt	Nt	NA	NA
LLOV 418	Miniopterus schreibersii	Mád cave	alive	2019-10-24	M	neg	neg	-	NA	Nt	Nt	Nt	NA	neg
LLOV 419	Miniopterus schreibersii	Mád cave	alive	2019-10-24	M	neg	neg	-	NA	Nt	Nt	Nt	NA	NA
LLOV 420	Miniopterus schreibersii	Mád cave	alive	2019-10-24	M	neg	neg	-	NA	Nt	Nt	Nt	neg	neg
LLOV 423	Miniopterus schreibersii	Mád cave	alive	2019-10-24	F	neg	neg	-	NA	Nt	Nt	Nt	neg	NA
LLOV 424	Miniopterus schreibersii	Mád cave	alive	2019-10-24	M	neg	neg	-	NA	Nt	Nt	Nt	NA	NA
LLOV 425	Miniopterus schreibersii	Mád cave	alive	2019-10-24	F	neg	neg	-	NA	Nt	Nt	Nt	NA	NA
LLOV 426	Miniopterus schreibersii	Mád cave	alive	2019-10-24	F	neg	neg	-	NA	Nt	Nt	Nt	NA	NA
LLOV 427	Miniopterus schreibersii	Mád cave	alive	2019-10-24	M	neg	neg	-	NA	Nt	Nt	Nt	neg	neg
LLOV 428	Miniopterus schreibersii	Mád cave	alive	2019-10-24	F	neg	neg	-	NA	Nt	Nt	Nt	NA	NA
LLOV 429	Miniopterus schreibersii	Mád cave	alive	2019-10-24	F	neg	neg	-	NA	Nt	Nt	Nt	neg	NA
LLOV 430	Miniopterus schreibersii	Mád cave	alive	2019-10-24	M	neg	neg	-	NA	Nt	Nt	Nt	NA	NA
LLOV 431	Miniopterus schreibersii	Mád cave	alive	2019-10-24	M	neg	neg	-	NA	Nt	Nt	Nt	neg	NA
LLOV 432	Miniopterus schreibersii	Mád cave	alive	2019-10-24	F	neg	neg	-	NA	Nt	Nt	Nt	neg	NA
LLOV 433	Miniopterus schreibersii	Mád cave	alive	2019-10-24	M	neg	neg	-	NA	Nt	Nt	Nt	NA	NA
LLOV 434	Miniopterus schreibersii	Mád cave	alive	2019-10-24	M	neg	neg	-	NA	Nt	Nt	Nt	neg	NA
LLOV 435	Miniopterus schreibersii	Mád cave	alive	2019-10-24	M	neg	neg	-	NA	Nt	Nt	Nt	neg	NA
LLOV 436	Miniopterus schreibersii	Mád cave	alive	2019-10-24	F	neg	neg	-	NA	Nt	Nt	Nt	NA	NA
LLOV 437	Miniopterus schreibersii	Mád cave	alive	2020-08-19	F	neg	neg	-	NA	Nt	Nt	Nt	NA	NA
LLOV 438	Miniopterus schreibersii	Mád cave	alive	2020-08-19	M	neg	neg	-	NA	Nt	Nt	Nt	NA	NA
LLOV 439	Miniopterus schreibersii	Mád cave	alive	2020-08-19	F	neg	neg	-	NA	Nt	Nt	Nt	NA	NA
LLOV 440	Miniopterus schreibersii	Mád cave	alive	2020-08-19	M	neg	neg	-	NA	Nt	Nt	Nt	NA	NA
LLOV 441	Miniopterus schreibersii	Mád cave	alive	2020-08-19	F	neg	neg	-	NA	Nt	Nt	Nt	NA	NA
LLOV 442	Miniopterus schreibersii	Mád cave	alive	2020-08-19	M	neg	neg	-	NA	Nt	Nt	Nt	NA	NA
LLOV 443	Miniopterus schreibersii	Mád cave	alive	2020-08-19	F	neg	neg	-	NA	Nt	Nt	Nt	NA	NA
LLOV 444	Miniopterus schreibersii	Mád cave	alive	2020-08-19	M	neg	neg	-	NA	Nt	Nt	Nt	NA	NA
LLOV 445	Miniopterus schreibersii	Mád cave	alive	2020-08-19	F	neg	neg	-	NA	Nt	Nt	Nt	NA	NA
LLOV 446	Miniopterus schreibersii	Mád cave	alive	2020-08-19	F	neg	neg	-	NA	Nt	Nt	Nt	NA	NA
LLOV 447	Miniopterus schreibersii	Mád cave	alive	2020-08-19	F	neg	neg	-	NA	Nt	Nt	Nt	NA	NA
LLOV 448	Miniopterus schreibersii	Mád cave	alive	2020-08-19	M	neg	neg	-	NA	Nt	Nt	Nt	NA	NA
LLOV 449	Miniopterus schreibersii	Mád cave	alive	2020-08-19	M	neg	neg	-	NA	Nt	Nt	Nt	NA	NA
LLOV 450	Miniopterus schreibersii	Mád cave	alive	2020-08-19	M	neg	neg	-	NA	Nt	Nt	Nt	NA	NA
LLOV 451	Miniopterus schreibersii	Mád cave	alive	2020-08-19	M	neg	neg	-	NA	Nt	Nt	Nt	NA	NA
LLOV 452	Miniopterus schreibersii	Mád cave	alive	2020-08-19	M	neg	neg	-	NA	Nt	Nt	Nt	NA	NA
LLOV 453	Miniopterus schreibersii	Mád cave	alive	2020-08-19	F	neg	neg	-	NA	Nt	Nt	Nt	NA	NA
LLOV 454	Miniopterus schreibersii	Mád cave	alive	2020-08-19	F	neg	neg	-	NA	Nt	Nt	Nt	NA	NA
LLOV 455	Miniopterus schreibersii	Mád cave	alive	2020-08-19	F	neg	neg	-	NA	Nt	Nt	Nt	NA	NA
LLOV 456	Miniopterus schreibersii	Mád cave	alive	2020-08-19	F	neg	neg	-	NA	Nt	Nt	Nt	NA	NA
LLOV 457	Miniopterus schreibersii	Mád cave	alive	2020-08-19	M	neg	neg	-	NA	Nt	Nt	Nt	NA	NA
LLOV 458	Miniopterus schreibersii	Mád cave	alive	2020-08-19	F	neg	neg	-	NA	Nt	Nt	Nt	NA	NA
LLOV 459	Miniopterus schreibersii	Mád cave	alive	2020-08-19	M	neg	neg	-	NA	Nt	Nt	Nt	NA	NA
LLOV 460	Miniopterus schreibersii	Mád cave	alive	2020-08-19	F	neg	neg	-	NA	Nt	Nt	Nt	NA	NA
LLOV 461	Miniopterus schreibersii	Mád cave	alive	2020-08-19	F	neg	neg	-	NA	Nt	Nt	Nt	NA	NA
LLOV 462	Miniopterus schreibersii	Mád cave	alive	2020-08-19	M	neg	neg	-	NA	Nt	Nt	Nt	NA	NA
LLOV 463	Miniopterus schreibersii	Mád cave	alive	2020-08-19	F	neg	neg	-	NA	Nt	Nt	Nt	NA	NA
LLOV 464	Miniopterus schreibersii	Mád cave	alive	2020-08-19	M	neg	neg	-	NA	Nt	Nt	Nt	NA	NA
LLOV 465	Miniopterus schreibersii	Mád cave	alive	2020-08-19	M	neg	neg	-	NA	Nt	Nt	Nt	NA	NA
LLOV 466	Miniopterus schreibersii	Mád cave	alive	2020-08-19	M	neg	neg	-	NA	Nt	Nt	Nt	NA	NA
LLOV 467	Miniopterus schreibersii	Mád cave	alive	2020-08-19	M	neg	neg	-	NA	Nt	Nt	Nt	NA	NA
LLOV 468	Miniopterus schreibersii	Mád cave	alive	2020-08-19	M	neg	neg	-	NA	Nt	Nt	Nt	NA	NA
LLOV 469	Miniopterus schreibersii	Mád cave	alive	2020-08-19	M	neg	neg	-	NA	Nt	Nt	Nt	NA	NA
LLOV 470	Miniopterus schreibersii	Mád cave	alive	2020-08-19	M	neg	neg	-	NA	Nt	Nt	Nt	NA	NA
LLOV 471	Miniopterus schreibersii	Mád cave	alive	2020-08-19	F	neg	neg	-	NA	Nt	Nt	Nt	NA	NA
LLOV 472	Miniopterus schreibersii	Mád cave	alive	2020-08-19	M	neg	neg	-	NA	Nt	Nt	Nt	NA	NA
LLOV 473	Miniopterus schreibersii	Mád cave	alive	2020-08-19	M	neg	neg	-	NA	Nt	Nt	Nt	NA	NA
LLOV 474	Miniopterus schreibersii	Mád cave	alive	2020-08-19	M	neg	neg	-	NA	Nt	Nt	Nt	NA	NA
LLOV 475	Miniopterus schreibersii	Mád cave	alive	2020-08-19	F	neg	neg	-	NA	Nt	Nt	Nt	NA	NA
LLOV 476	Miniopterus schreibersii	Mád cave	alive	2020-08-19	M	neg	neg	-	NA	Nt	Nt	Nt	NA	NA
LLOV 477	Miniopterus schreibersii	Mád cave	alive	2020-08-19	F	neg	neg	-	NA	Nt	Nt	Nt	NA	NA
LLOV 478	Miniopterus schreibersii	Mád cave	alive	2020-08-19	F	neg	neg	-	NA	Nt	Nt	Nt	NA	NA
LLOV 479	Miniopterus schreibersii	Mád cave	alive	2020-08-19	F	neg	neg	-	NA	Nt	Nt	Nt	NA	NA
LLOV 480	Miniopterus schreibersii	Mád cave	alive	2020-08-19	M	neg	neg	-	NA	Nt	Nt	Nt	NA	NA
LLOV 481	Miniopterus schreibersii	Mád cave	alive	2020-08-19	M	neg	neg	-	NA	Nt	Nt	Nt	NA	NA
LLOV 482	Miniopterus schreibersii	Mád cave	alive	2020-08-19	F	neg	neg	-	NA	Nt	Nt	Nt	NA	NA
LLOV 483	Miniopterus schreibersii	Mád cave	alive	2020-08-19	F	neg	neg	-	NA	Nt	Nt	Nt	NA	NA
LLOV 484	Miniopterus schreibersii	Mád cave	alive	2020-08-19	M	neg	neg	-	NA	Nt	Nt	Nt	NA	NA
LLOV 485	Miniopterus schreibersii	Mád cave	alive	2020-08-19	M	neg	neg	-	NA	Nt	Nt	Nt	NA	NA
LLOV 486	Myotis myotis	Mád cave	alive	2020-08-19	M	neg	neg	-	NA	Nt	Nt	Nt	NA	NA
LLOV 487	Miniopterus schreibersii	Mád cave	alive	2020-09-18	M	neg	neg	-	NA	Nt	Nt	Nt	NA	NA
LLOV 488	Miniopterus schreibersii	Mád cave	alive	2020-09-18	M	neg	neg	-	NA	Nt	Nt	Nt	NA	NA
LLOV 489	Miniopterus schreibersii	Mád cave	alive	2020-09-18	M	neg	neg	-	NA	Nt	Nt	Nt	NA	NA
LLOV 490	Miniopterus schreibersii	Mád cave	alive	2020-09-18	M	neg	neg	-	NA	Nt	Nt	Nt	NA	NA
LLOV 491	Miniopterus schreibersii	Mád cave	alive	2020-09-18	M	neg	neg	-	NA	Nt	Nt	Nt	NA	NA
LLOV 492	Miniopterus schreibersii	Mád cave	alive	2020-09-18	M	neg	neg	-	NA	Nt	Nt	Nt	NA	NA
LLOV 493	Miniopterus schreibersii	Mád cave	alive	2020-09-18	M	neg	neg	-	NA	Nt	Nt	Nt	NA	NA
LLOV 494	Miniopterus schreibersii	Mád cave	alive	2020-09-18	M	neg	neg	-	NA	Nt	Nt	Nt	NA	NA
LLOV 495	Miniopterus schreibersii	Mád cave	alive	2020-09-18	M	neg	neg	-	NA	Nt	Nt	Nt	NA	NA
LLOV 496	Miniopterus schreibersii	Mád cave	alive	2020-09-18	M	neg	neg	-	NA	Nt	Nt	Nt	NA	NA
LLOV 497	Miniopterus schreibersii	Mád cave	alive	2020-09-18	M	neg	neg	-	NA	Nt	Nt	Nt	NA	NA
LLOV 498	Miniopterus schreibersii	Mád cave	alive	2020-09-18	M	neg	neg	-	NA	Nt	Nt	Nt	NA	NA
LLOV 499	Miniopterus schreibersii	Mád cave	alive	2020-09-18	M	neg	neg	-	NA	Nt	Nt	Nt	NA	NA
LLOV 500	Miniopterus schreibersii	Mád cave	alive	2020-09-18	M	neg	neg	-	NA	Nt	Nt	Nt	NA	NA
LLOV 501	Miniopterus schreibersii	Mád cave	alive	2020-09-18	M	neg	neg	-	NA	Nt	Nt	Nt	NA	NA
LLOV 502	Miniopterus schreibersii	Mád cave	alive	2020-09-18	M	neg	neg	-	NA	Nt	Nt	Nt	NA	NA
LLOV 503	Miniopterus schreibersii	Mád cave	alive	2020-09-18	M	neg	neg	-	NA	Nt	Nt	Nt	NA	NA
LLOV 504	Miniopterus schreibersii	Mád cave	alive	2020-09-18	M	neg	neg	-	NA	Nt	Nt	Nt	NA	NA
LLOV 505	Miniopterus schreibersii	Mád cave	alive	2020-09-18	M	neg	neg	-	NA	Nt	Nt	Nt	NA	NA
LLOV 506	Miniopterus schreibersii	Mád cave	alive	2020-09-18	M	neg	neg	-	NA	Nt	Nt	Nt	NA	NA
LLOV 507	Miniopterus schreibersii	Mád cave	alive	2020-09-18	M	neg	neg	-	NA	Nt	Nt	Nt	NA	NA
LLOV 508	Miniopterus schreibersii	Mád cave	alive	2020-09-18	M	neg	neg	-	NA	Nt	Nt	Nt	NA	NA
LLOV 509	Miniopterus schreibersii	Mád cave	alive	2020-09-18	F	neg	neg	-	NA	Nt	Nt	Nt	NA	NA
LLOV 510	Miniopterus schreibersii	Mád cave	alive	2020-09-18	M	neg	neg	-	NA	Nt	Nt	Nt	NA	NA
LLOV 511	Miniopterus schreibersii	Mád cave	alive	2020-09-18	M	neg	neg	-	NA	Nt	Nt	Nt	NA	NA
LLOV 512	Miniopterus schreibersii	Mád cave	alive	2020-09-18	F	neg	neg	-	NA	Nt	Nt	Nt	NA	NA
LLOV 513	Miniopterus schreibersii	Mád cave	alive	2020-09-18	M	neg	neg	-	NA	Nt	Nt	Nt	NA	NA
LLOV 514	Miniopterus schreibersii	Mád cave	alive	2020-09-18	M	neg	neg	-	NA	Nt	Nt	Nt	NA	NA
LLOV 515	Miniopterus schreibersii	Mád cave	alive	2020-09-18	M	neg	neg	-	NA	Nt	Nt	Nt	NA	NA
LLOV 516	Miniopterus schreibersii	Mád cave	alive	2020-09-18	M	neg	neg	-	NA	Nt	Nt	Nt	NA	NA
LLOV 517	Miniopterus schreibersii	Mád cave	alive	2020-09-18	M	neg	neg	-	NA	Nt	Nt	Nt	NA	NA
LLOV 518	Miniopterus schreibersii	Mád cave	alive	2020-09-18	M	neg	neg	-	NA	Nt	Nt	Nt	NA	NA
LLOV 519	Miniopterus schreibersii	Mád cave	alive	2020-09-18	F	neg	neg	-	NA	Nt	Nt	Nt	NA	NA
LLOV 520	Miniopterus schreibersii	Mád cave	alive	2020-09-18	M	neg	neg	-	NA	Nt	Nt	Nt	NA	NA
LLOV 521	Miniopterus schreibersii	Mád cave	alive	2020-09-18	M	neg	neg	-	NA	Nt	Nt	Nt	NA	NA
LLOV 522	Miniopterus schreibersii	Mád cave	alive	2020-09-18	M	neg	neg	-	NA	Nt	Nt	Nt	NA	NA
LLOV 523	Miniopterus schreibersii	Mád cave	alive	2020-09-18	M	neg	neg	-	NA	Nt	Nt	Nt	NA	NA
LLOV 524	Miniopterus schreibersii	Mád cave	alive	2020-09-18	M	neg	neg	-	NA	Nt	Nt	Nt	NA	NA
LLOV 525	Miniopterus schreibersii	Mád cave	alive	2020-09-18	M	neg	neg	-	NA	Nt	Nt	Nt	NA	NA
LLOV 526	Miniopterus schreibersii	Mád cave	alive	2020-09-18	M	neg	neg	-	NA	Nt	Nt	Nt	NA	NA
LLOV 527	Miniopterus schreibersii	Mád cave	alive	2020-09-18	M	neg	neg	-	NA	Nt	Nt	Nt	NA	NA
LLOV 528	Miniopterus schreibersii	Mád cave	alive	2020-09-18	M	neg	neg	-	NA	Nt	Nt	Nt	NA	NA
LLOV 529	Miniopterus schreibersii	Mád cave	alive	2020-09-18	M	neg	neg	-	NA	Nt	Nt	Nt	NA	NA
LLOV 530	Miniopterus schreibersii	Mád cave	alive	2020-09-18	M	neg	neg	-	NA	Nt	Nt	Nt	NA	NA
LLOV 531	Miniopterus schreibersii	Mád cave	alive	2020-09-18	M	neg	neg	-	NA	Nt	Nt	Nt	NA	NA
LLOV 532	Miniopterus schreibersii	Mád cave	alive	2020-09-18	M	neg	neg	-	NA	Nt	Nt	Nt	NA	NA
LLOV 533	Miniopterus schreibersii	Mád cave	alive	2020-09-18	M	neg	neg	-	NA	Nt	Nt	Nt	NA	NA
LLOV 534	Miniopterus schreibersii	Mád cave	alive	2020-09-18	M	neg	neg	-	NA	Nt	Nt	Nt	NA	NA
LLOV 535	Miniopterus schreibersii	Mád cave	alive	2020-09-18	M	neg	neg	-	NA	Nt	Nt	Nt	NA	NA
LLOV 536	Miniopterus schreibersii	Mád cave	alive	2020-09-18	M	neg	neg	-	NA	Nt	Nt	Nt	NA	NA
LLOV 537	Miniopterus schreibersii	Mád cave	alive	2020-09-18	M	neg	neg	-	NA	Nt	Nt	Nt	NA	NA
LLOV 538	Miniopterus schreibersii	Mád cave	alive	2020-09-18	M	neg	neg	-	NA	Nt	Nt	Nt	NA	NA
LLOV 539	Miniopterus schreibersii	Mád cave	alive	2020-09-18	F	neg	neg	-	NA	Nt	Nt	Nt	NA	NA
LLOV 540	Miniopterus schreibersii	Mád cave	alive	2020-09-18	M	neg	neg	-	NA	Nt	Nt	Nt	NA	NA
LLOV 541	Miniopterus schreibersii	Mád cave	alive	2020-09-18	M	neg	neg	-	NA	Nt	Nt	Nt	NA	NA
LLOV 542	Miniopterus schreibersii	Mád cave	alive	2020-09-18	M	neg	neg	-	NA	Nt	Nt	Nt	NA	NA
LLOV 543	Miniopterus schreibersii	Mád cave	alive	2020-09-18	F	neg	neg	-	NA	Nt	Nt	Nt	NA	NA
LLOV 544	Miniopterus schreibersii	Mád cave	alive	2020-09-18	M	neg	neg	-	NA	Nt	Nt	Nt	NA	NA
LLOV 545	Miniopterus schreibersii	Mád cave	alive	2020-09-18	M	neg	neg	-	NA	Nt	Nt	Nt	NA	NA
LLOV 546	Miniopterus schreibersii	Mád cave	alive	2020-09-18	M	neg	neg	-	NA	Nt	Nt	Nt	NA	NA
LLOV 547	Miniopterus schreibersii	Mád cave	alive	2020-09-18	M	neg	neg	-	NA	Nt	Nt	Nt	NA	NA
LLOV 548	Miniopterus schreibersii	Mád cave	alive	2020-09-18	M	neg	neg	-	NA	Nt	Nt	Nt	NA	NA
LLOV 549	Miniopterus schreibersii	Mád cave	alive	2020-09-18	M	neg	neg	-	NA	Nt	Nt	Nt	NA	NA
LLOV 550	Miniopterus schreibersii	Mád cave	alive	2020-09-18	M	neg	neg	-	NA	Nt	Nt	Nt	NA	NA
LLOV 551	Miniopterus schreibersii	Mád cave	alive	2020-09-18	M	neg	neg	-	NA	Nt	Nt	Nt	NA	NA
LLOV 552	Miniopterus schreibersii	Mád cave	alive	2020-09-18	F	neg	neg	-	NA	Nt	Nt	Nt	NA	NA

## Sheet: Ectoparasites
BAT ID	Parasite ID	Species	sex	LLOV_PCR	Genomic copy number (copy/ml)	Pan-filovirus nested PCR	16S rDNA Accession number
LLOV 99	P1	Penicillidia conspicua	F	neg	-	Nt	-
LLOV 100	P1	Nycteribia schmidlii	M	neg	-	Nt	-
LLOV 100	P2	Penicillidia conspicua	M	neg	-	Nt	-
LLOV 103	P1	Nycteribia schmidlii	M	neg	-	Nt	-
LLOV 105	P1	Nycteribia schmidlii	F	neg	-	Nt	-
LLOV 105	P2	Nycteribia schmidlii	M	34.08	3.2×106	POS	-
LLOV 106	P1	Penicillidia conspicua	F	neg	-	Nt	-
LLOV 112	P1	Nycteribia schmidlii	M	neg	-	Nt	-
LLOV 112	P2	Penicillidia conspicua	M	neg	-	Nt	-
LLOV 112	P3	Nycteribia schmidlii	M	neg	-	Nt	-
LLOV 114	P1	Nycteribia schmidlii	F	neg	-	Nt	-
LLOV 116	P1	Nycteribia schmidlii	M	neg	-	Nt	-
LLOV 116	P2	Nycteribia schmidlii	M	neg	-	Nt	-
LLOV 116	P3	Nycteribia schmidlii	F	neg	-	Nt	-
LLOV 122	P1	Nycteribia schmidlii	F	neg	-	Nt	-
LLOV 123	P1	Nycteribia schmidlii	F	neg	-	Nt	-
LLOV 124	P1	Nycteribia schmidlii	M	neg	-	Nt	-
LLOV 124	P2	Penicillidia conspicua	M	neg	-	Nt	-
LLOV 124	P3	Nycteribia schmidlii	F	neg	-	Nt	-
LLOV 124	P4	Nycteribia schmidlii	M	neg	-	Nt	-
LLOV 126	P1	Nycteribia schmidlii	M	neg	-	Nt	-
LLOV 127	P1	Penicillidia conspicua	F	neg	-	Nt	-
LLOV 129	P1	Nycteribia schmidlii	F	neg	-	Nt	-
LLOV 129	P2	Penicillidia conspicua	M	neg	-	Nt	-
LLOV 130	P1	Nycteribia schmidlii	F	neg	-	Nt	-
LLOV 132	P1	Nycteribia schmidlii	M	neg	-	Nt	-
LLOV 132	P2	Nycteribia schmidlii	M	neg	-	Nt	-
LLOV 133	P1	Nycteribia schmidlii	F	neg	-	Nt	-
LLOV 133	P2	Nycteribia schmidlii	M	neg	-	Nt	-
LLOV 134	P1	Nycteribia schmidlii	F	neg	-	Nt	-
LLOV 134	P2	Nycteribia schmidlii	M	neg	-	Nt	-
LLOV 134	P3	Nycteribia schmidlii	F	neg	-	Nt	-
LLOV 135	P1	Nycteribia schmidlii	F	neg	-	Nt	-
LLOV 137	P1	Nycteribia schmidlii	F	neg	-	Nt	-
LLOV 138	P1	Nycteribia schmidlii	F	neg	-	Nt	-
LLOV 139	P1	Nycteribia schmidlii	M	neg	-	Nt	-
LLOV 140	P1	Ixodes simplex	NA	neg	-	Nt	OL795929.1
LLOV 141	P1	Nycteribia schmidlii	F	neg	-	Nt	-
LLOV 141	P2	Nycteribia schmidlii	F	neg	-	Nt	-
LLOV 142	P1	Nycteribia schmidlii	F	neg	-	Nt	-
LLOV 142	P2	Nycteribia schmidlii	M	neg	-	Nt	-
LLOV 143	P1	Nycteribia schmidlii	F	neg	-	Nt	-
LLOV 145	P1	Nycteribia schmidlii	F	neg	-	Nt	-
LLOV 147	P1	Penicillidia conspicua	M	neg	-	Nt	-
LLOV 147	P2	Nycteribia schmidlii	F	34.61	2.4×106	POS	-
LLOV 147	P3	Nycteribia schmidlii	F	neg	-	Nt	-
LLOV 147	P4	Penicillidia conspicua	F	neg	-	Nt	-
LLOV 150	P1	Penicillidia dufouri	M	neg	-	Nt	-
LLOV 152	P1	Nycteribia schmidlii	F	neg	-	Nt	-
LLOV 153	P1	Penicillidia conspicua	F	neg	-	Nt	-
LLOV 153	P2	Nycteribia schmidlii	F	neg	-	Nt	-
LLOV 155	P1	Nycteribia schmidlii	F	neg	-	Nt	-
LLOV 158	P1	Nycteribia schmidlii	M	neg	-	Nt	-
LLOV 158	P2	Penicillidia conspicua	F	neg	-	Nt	-
LLOV 158	P3	Penicillidia conspicua	M	neg	-	Nt	-
LLOV 159	P1	Nycteribia schmidlii	F	neg	-	Nt	-
LLOV 159	P2	Penicillidia conspicua	F	neg	-	Nt	-
LLOV 163	P1	Penicillidia conspicua	M	neg	-	Nt	-
LLOV 166	P1	Nycteribia schmidlii	M	neg	-	Nt	-
LLOV 166	P2	Nycteribia schmidlii	F	neg	-	Nt	-
LLOV 172	P2	Nycteribia schmidlii	M	neg	-	Nt	-
LLOV 173	P1	Nycteribia schmidlii	F	neg	-	Nt	-
LLOV 173	P2	Nycteribia schmidlii	F	neg	-	Nt	-
LLOV 173	P3	Nycteribia schmidlii	F	neg	-	Nt	-
LLOV 173	P4	Penicillidia conspicua	M	neg	-	Nt	-
LLOV 174	P1	Penicillidia conspicua	F	neg	-	Nt	-
LLOV 175	P1	Penicillidia conspicua	M	neg	-	Nt	-
LLOV 175	P2	Nycteribia schmidlii	F	neg	-	Nt	-
LLOV 175	P3	Nycteribia schmidlii	M	neg	-	Nt	-
LLOV 176	P1	Nycteribia schmidlii	F	neg	-	Nt	-
LLOV 176	P2	Nycteribia schmidlii	F	neg	-	Nt	-
LLOV 176	P3	Ixodes simplex	NA	neg	-	Nt	OL795930.1
LLOV 179	P1	Nycteribia schmidlii	F	neg	-	Nt	-
LLOV 179	P2	Nycteribia schmidlii	F	neg	-	Nt	-
LLOV 179	P3	Ixodes simplex	NA	neg	-	Nt	OL795931.1
LLOV 179	P4	Ixodes simplex	NA	neg	-	Nt	OL795932.1
LLOV 180	P1	Ixodes simplex	NA	neg	-	Nt	OL795933.1
LLOV 182	P1	Nycteribia schmidlii	M	neg	-	Nt	-
LLOV 183	P1	Nycteribia schmidlii	F	neg	-	Nt	-
LLOV 183	P2	Nycteribia schmidlii	F	neg	-	Nt	-
LLOV 183	P3	Ixodes vespertilionis	NA	neg	-	Nt	OL795934.1
LLOV 184	P1	Ixodes simplex	NA	neg	-	Nt	OL795935.1
LLOV 186	P1	Penicillidia conspicua	F	neg	-	Nt	-
LLOV 186	P2	Ixodes simplex	NA	neg	-	Nt	OL795936.1
LLOV 187	P1	Ixodes simplex	NA	neg	-	Nt	OL795937.1
LLOV 188	P1	Ixodes simplex	NA	neg	-	Nt	OL795938.1
LLOV 189	P1	Penicillidia conspicua	M	neg	-	Nt	-
LLOV 189	P2	Ixodes simplex	NA	neg	-	Nt	OL795939.1
LLOV 190	P1	Nycteribia schmidlii	F	neg	-	Nt	-
LLOV 191	P1	Penicillidia conspicua	F	neg	-	Nt	-
LLOV 193	P1	Ixodes simplex	NA	neg	-	Nt	OL795940.1
LLOV 194	P1	Nycteribia schmidlii	F	neg	-	Nt	-
LLOV 196	P1	Penicillidia conspicua	F	neg	-	Nt	-
LLOV 200	P1	Nycteribia schmidlii	F	neg	-	Nt	-
LLOV 201	P1	Nycteribia schmidlii	F	neg	-	Nt	-
LLOV 202	P1	Nycteribia schmidlii	F	neg	-	Nt	-
LLOV 202	P2	Penicillidia conspicua	F	neg	-	Nt	-
LLOV 204	P1	Penicillidia dufouri	M	neg	-	Nt	-
LLOV 204	P2	Penicillidia dufouri	M	neg	-	Nt	-
LLOV 204	P3	Penicillidia dufouri	M	neg	-	Nt	-
LLOV 204	P4	Nycteribia latreillii	M	neg	-	Nt	-
LLOV 204	P5	Nycteribia latreillii	M	neg	-	Nt	-
LLOV 324	P1	Penicillidia conspicua	F	neg	-	Nt	-
LLOV 324	P2	Ixodes simplex	NA	neg	-	Nt	OL795941.1
LLOV 326	P1	Nycteribia schmidlii	M	neg	-	Nt	-
LLOV 327	P1	Nycteribia schmidlii	F	neg	-	Nt	-
LLOV 327	P2	Nycteribia schmidlii	F	neg	-	Nt	-
LLOV 329	P1	Ixodes simplex	NA	36.1	1.1×106	POS	OL795942.1
LLOV 329	P2	Nycteribia schmidlii	M	35.78	1.3×106	POS	-
LLOV 331	P1	Nycteribia schmidlii	M	neg	-	Nt	-
LLOV 331	P2	Penicillidia conspicua	F	neg	-	Nt	-
LLOV 333	P1	Nycteribia schmidlii	F	neg	-	Nt	-
LLOV 333	P2	Nycteribia schmidlii	F	neg	-	Nt	-
LLOV 333	P3	Nycteribia schmidlii	M	neg	-	Nt	-
LLOV 333	P4	Nycteribia schmidlii	M	neg	-	Nt	-
LLOV 334	P1	Nycteribia schmidlii	F	neg	-	Nt	-
LLOV 334	P2	Nycteribia schmidlii	M	neg	-	Nt	-
LLOV 334	P3	Ixodes simplex	NA	neg	-	Nt	OL795943.1
LLOV 334	P4	Nycteribia schmidlii	M	neg	-	Nt	-
LLOV 334	P5	Nycteribia schmidlii	M	neg	-	Nt	-
LLOV 335	P1	Penicillidia conspicua	F	neg	-	Nt	-
LLOV 335	P2	Nycteribia schmidlii	F	neg	-	Nt	-
LLOV 336	P1	Penicillidia conspicua	F	neg	-	Nt	-
LLOV 336	P2	Nycteribia schmidlii	F	neg	-	Nt	-
LLOV 337	P1	Ixodes simplex	NA	neg	-	Nt	OL795944.1
LLOV 338	P1	Penicillidia conspicua	F	neg	-	Nt	-
LLOV 338	P2	Ixodes simplex	NA	neg	-	Nt	OL795945.1
LLOV 338	P3	Ixodes simplex	NA	neg	-	Nt	OL795946.1
LLOV 338	P4	Nycteribia schmidlii	F	neg	-	Nt	-
LLOV 338	P5	Ixodes simplex	NA	neg	-	Nt	OL795947.1
LLOV 338	P6	Ixodes simplex	NA	neg	-	Nt	OL795948.1
LLOV 338	P7	Nycteribia schmidlii	M	neg	-	Nt	-
LLOV 338	P8	Ixodes simplex	NA	neg	-	Nt	OL795949.1
LLOV 339	P1	Nycteribia schmidlii	M	neg	-	Nt	-
LLOV 339	P2	Nycteribia schmidlii	F	neg	-	Nt	-
LLOV 344	P1	Penicillidia conspicua	M	neg	-	Nt	-
LLOV 346	P1	Nycteribia schmidlii	F	neg	-	Nt	-
LLOV 346	P2	Nycteribia schmidlii	F	neg	-	Nt	-
LLOV 348	P1	Nycteribia schmidlii	F	neg	-	Nt	-
LLOV 349	P1	Nycteribia schmidlii	F	neg	-	Nt	-
LLOV 349	P10	Penicillidia conspicua	M	neg	-	Nt	-
LLOV 349	P11	Penicillidia conspicua	M	neg	-	Nt	-
LLOV 349	P12	Nycteribia schmidlii	F	neg	-	Nt	-
LLOV 349	P13	Nycteribia schmidlii	F	neg	-	Nt	-
LLOV 349	P2	Penicillidia conspicua	M	neg	-	Nt	-
LLOV 349	P3	Nycteribia schmidlii	F	neg	-	Nt	-
LLOV 349	P4	Nycteribia schmidlii	M	neg	-	Nt	-
LLOV 349	P5	Nycteribia schmidlii	F	neg	-	Nt	-
LLOV 349	P6	Nycteribia schmidlii	M	neg	-	Nt	-
LLOV 349	P7	Nycteribia schmidlii	M	neg	-	Nt	-
LLOV 349	P8	Penicillidia conspicua	M	neg	-	Nt	-
LLOV 349	P9	Nycteribia schmidlii	F	neg	-	Nt	-
LLOV 350	P1	Penicillidia conspicua	M	neg	-	Nt	-
LLOV 350	P2	Penicillidia conspicua	M	neg	-	Nt	-
LLOV 350	P3	Nycteribia schmidlii	F	neg	-	Nt	-
LLOV 350	P4	Nycteribia schmidlii	F	neg	-	Nt	-
LLOV 350	P5	Nycteribia schmidlii	F	neg	-	Nt	-
LLOV 350	P6	Penicillidia conspicua	M	neg	-	Nt	-
LLOV 350	P7	Nycteribia schmidlii	M	neg	-	Nt	-
LLOV 351	P1	Nycteribia schmidlii	F	neg	-	Nt	-
LLOV 351	P2	Nycteribia schmidlii	F	neg	-	Nt	-
LLOV 351	P3	Nycteribia schmidlii	F	neg	-	Nt	-
LLOV 352	P1	Nycteribia schmidlii	F	neg	-	Nt	-
LLOV 352	P2	Nycteribia schmidlii	F	neg	-	Nt	-
LLOV 352	P3	Nycteribia schmidlii	M	neg	-	Nt	-
LLOV 353	P1	Nycteribia schmidlii	F	neg	-	Nt	-
LLOV 353	P2	Nycteribia schmidlii	M	neg	-	Nt	-
LLOV 353	P3	Nycteribia schmidlii	M	neg	-	Nt	-
LLOV 354	P1	Ixodes simplex	NA	neg	-	Nt	OL795950.1
LLOV 355	P1	Nycteribia schmidlii	M	neg	-	Nt	-
LLOV 355	P2	Nycteribia schmidlii	F	neg	-	Nt	-
LLOV 358	P1	Ixodes simplex	NA	neg	-	Nt	OL795951.1
LLOV 358	P2	Nycteribia schmidlii	F	neg	-	Nt	-
LLOV 359	P1	Ixodes simplex	NA	neg	-	Nt	OL795952.1
LLOV 360	P1	Penicillidia conspicua	F	neg	-	Nt	-
LLOV 360	P2	Ixodes vespertilionis	NA	neg	-	Nt	OL795953.1
LLOV 360	P3	Ixodes simplex	NA	neg	-	Nt	OL795954.1
LLOV 361	P1	Nycteribia schmidlii	F	neg	-	Nt	-
LLOV 362	P1	Nycteribia schmidlii	F	neg	-	Nt	-
LLOV 362	P2	Penicillidia conspicua	F	neg	-	Nt	-
LLOV 362	P3	Nycteribia schmidlii	F	neg	-	Nt	-
LLOV 367	P1	Nycteribia schmidlii	M	neg	-	Nt	-
LLOV 368	P1	Penicillidia conspicua	F	neg	-	Nt	-
LLOV 368	P2	Penicillidia conspicua	F	neg	-	Nt	-
LLOV 368	P3	Ixodes simplex	NA	neg	-	Nt	OL795955.1
LLOV 370	P1	Nycteribia schmidlii	F	neg	-	Nt	-
LLOV 370	P2	Ixodes simplex	NA	neg	-	Nt	OL795956.1
LLOV 371	P1	Ixodes simplex	NA	neg	-	Nt	OL795957.1
LLOV 375	P1	Nycteribia schmidlii	F	neg	-	Nt	-
LLOV 376	P1	Penicillidia conspicua	F	neg	-	Nt	-
LLOV 376	P2	Nycteribia schmidlii	F	neg	-	Nt	-
LLOV 377	P1	Nycteribia schmidlii	F	neg	-	Nt	-
LLOV 377	P2	Nycteribia schmidlii	F	neg	-	Nt	-
LLOV 377	P3	Ixodes simplex	NA	neg	-	Nt	OL795958.1
LLOV 378	P1	Nycteribia schmidlii	F	34.53	2.5×106	POS	-
LLOV 378	P2	Nycteribia schmidlii	M	neg	-	Nt	-
LLOV 378	P3	Nycteribia schmidlii	F	neg	-	Nt	-
LLOV 379	P1	Nycteribia schmidlii	F	neg	-	Nt	-
LLOV 379	P2	Nycteribia schmidlii	F	neg	-	Nt	-
LLOV 380	P1	Nycteribia schmidlii	F	neg	-	Nt	-
LLOV 380	P2	Nycteribia schmidlii	M	neg	-	Nt	-
LLOV 380	P3	Penicillidia conspicua	M	neg	-	Nt	-
LLOV 381	P1	Nycteribia schmidlii	F	neg	-	Nt	-
LLOV 381	P2	Nycteribia schmidlii	M	neg	-	Nt	-
LLOV 381	P3	Nycteribia schmidlii	M	neg	-	Nt	-
LLOV 381	P4	Nycteribia schmidlii	F	neg	-	Nt	-
LLOV 382	P1	Nycteribia schmidlii	M	neg	-	Nt	-
LLOV 384	P1	Ixodes simplex	NA	neg	-	Nt	OL795959.1
LLOV 384	P2	Nycteribia schmidlii	F	neg	-	Nt	-
LLOV 385	P1	Ixodes simplex	NA	neg	-	Nt	OL795960.1
LLOV 386	P1	Nycteribia schmidlii	F	neg	-	Nt	-
LLOV 386	P2	Ixodes simplex	NA	neg	-	Nt	OL795961.1
LLOV 386	P2	Nycteribia schmidlii	M	neg	-	Nt	-
LLOV 386	P3	Nycteribia schmidlii	M	neg	-	Nt	-
LLOV 387	P1	Nycteribia schmidlii	F	neg	-	Nt	-
LLOV 388	P1	Penicillidia conspicua	M	neg	-	Nt	-
LLOV 388	P2	Penicillidia conspicua	F	neg	-	Nt	-
LLOV 388	P3	Nycteribia schmidlii	F	neg	-	Nt	-
LLOV 389	P1	Ixodes simplex	NA	neg	-	Nt	OL795962.1
LLOV 389	P2	Penicillidia conspicua	M	neg	-	Nt	-
LLOV 391	P1	Nycteribia schmidlii	M	neg	-	Nt	-
LLOV 392	P1	Penicillidia conspicua	F	neg	-	Nt	-
LLOV 392	P2	Penicillidia conspicua	M	neg	-	Nt	-
LLOV 393	P1	Penicillidia conspicua	F	neg	-	Nt	-
LLOV 394	P1	Penicillidia conspicua	F	neg	-	Nt	-
LLOV 394	P2	Penicillidia conspicua	F	neg	-	Nt	-
LLOV 397	P1	Penicillidia conspicua	F	neg	-	Nt	-
LLOV 397	P2	Nycteribia schmidlii	F	neg	-	Nt	-
LLOV 397	P3	Nycteribia schmidlii	F	neg	-	Nt	-
LLOV 397	P4	Nycteribia schmidlii	M	neg	-	Nt	-
LLOV 397	P5	Nycteribia schmidlii	F	neg	-	Nt	-
LLOV 397	P6	Nycteribia schmidlii	M	neg	-	Nt	-
LLOV 398	P1	Nycteribia schmidlii	M	neg	-	Nt	-
LLOV 398	P2	Nycteribia schmidlii	M	neg	-	Nt	-
LLOV 398	P3	Nycteribia schmidlii	F	neg	-	Nt	-
LLOV 398	P4	Nycteribia schmidlii	M	neg	-	Nt	-
LLOV 399	P1	Nycteribia schmidlii	M	neg	-	Nt	-
LLOV 401	P1	Nycteribia schmidlii	F	neg	-	Nt	-
LLOV 401	P2	Nycteribia schmidlii	F	neg	-	Nt	-
LLOV 401	P3	Nycteribia schmidlii	F	neg	-	Nt	-
LLOV 401	P4	Nycteribia schmidlii	M	neg	-	Nt	-
LLOV 402	P1	Penicillidia conspicua	M	neg	-	Nt	-
LLOV 402	P2	Penicillidia conspicua	F	neg	-	Nt	-
LLOV 402	P3	Nycteribia schmidlii	F	neg	-	Nt	-
LLOV 403	P1	Penicillidia conspicua	M	neg	-	Nt	-
LLOV 404	P1	Nycteribia schmidlii	F	neg	-	Nt	-
LLOV 405	P1	Nycteribia schmidlii	F	neg	-	Nt	-
LLOV 405	P2	Nycteribia schmidlii	F	neg	-	Nt	-
LLOV 405	P3	Nycteribia schmidlii	F	neg	-	Nt	-
LLOV 405	P4	Nycteribia schmidlii	F	neg	-	Nt	-
LLOV 406	P1	Penicillidia conspicua	M	neg	-	Nt	-
LLOV 407	P1	Nycteribia schmidlii	M	neg	-	Nt	-
LLOV 407	P2	Nycteribia schmidlii	F	neg	-	Nt	-
LLOV 407	P3	Nycteribia schmidlii	F	neg	-	Nt	-
LLOV 407	P4	Penicillidia conspicua	M	neg	-	Nt	-
LLOV 407	P5	Nycteribia schmidlii	F	neg	-	Nt	-
LLOV 407	P6	Nycteribia schmidlii	F	neg	-	Nt	-
LLOV 407	P7	Nycteribia schmidlii	F	neg	-	Nt	-
LLOV 408	P1	Nycteribia schmidlii	F	neg	-	Nt	-
LLOV 408	P2	Penicillidia conspicua	F	neg	-	Nt	-
LLOV 408	P3	Nycteribia schmidlii	F	neg	-	Nt	-
LLOV 408	P4	Nycteribia schmidlii	M	neg	-	Nt	-
LLOV 408	P5	Nycteribia schmidlii	F	neg	-	Nt	-
LLOV 409	P1	Nycteribia schmidlii	F	neg	-	Nt	-
LLOV 409	P2	Nycteribia schmidlii	F	neg	-	Nt	-
LLOV 410	P1	Nycteribia schmidlii	F	neg	-	Nt	-
LLOV 411	P1	Nycteribia schmidlii	M	neg	-	Nt	-
LLOV 412	P1	Nycteribia schmidlii	F	neg	-	Nt	-
LLOV 412	P2	Nycteribia schmidlii	F	neg	-	Nt	-
LLOV 412	P3	Nycteribia schmidlii	F	neg	-	Nt	-
LLOV 412	P4	Nycteribia schmidlii	M	neg	-	Nt	-
LLOV 413	P1	Nycteribia schmidlii	F	neg	-	Nt	-
LLOV 413	P2	Penicillidia conspicua	M	neg	-	Nt	-
LLOV 414	P1	Nycteribia schmidlii	F	neg	-	Nt	-
LLOV 414	P2	Nycteribia schmidlii	F	neg	-	Nt	-
LLOV 414	P3	Nycteribia schmidlii	F	neg	-	Nt	-
LLOV 414	P4	Nycteribia schmidlii	F	neg	-	Nt	-
LLOV 414	P5	Nycteribia schmidlii	F	neg	-	Nt	-
LLOV 414	P6	Nycteribia schmidlii	M	neg	-	Nt	-
LLOV 414	P7	Nycteribia schmidlii	M	neg	-	Nt	-
LLOV 415	P1	Nycteribia schmidlii	M	neg	-	Nt	-
LLOV 415	P2	Nycteribia schmidlii	M	neg	-	Nt	-
LLOV 415	P3	Nycteribia schmidlii	M	neg	-	Nt	-
LLOV 416	P1	Nycteribia schmidlii	M	neg	-	Nt	-
LLOV 416	P2	Ixodes simplex	NA	neg	-	Nt	OL795963.1
LLOV 417	P1	Nycteribia schmidlii	F	neg	-	Nt	-
LLOV 417	P2	Nycteribia schmidlii	M	neg	-	Nt	-
LLOV 418	P1	Penicillidia conspicua	M	neg	-	Nt	-
LLOV 419	P1	Nycteribia schmidlii	F	neg	-	Nt	-
LLOV 419	P2	Nycteribia schmidlii	F	neg	-	Nt	-
LLOV 419	P3	Penicillidia conspicua	M	neg	-	Nt	-
LLOV 419	P4	Penicillidia conspicua	M	neg	-	Nt	-
LLOV 420	P1	Nycteribia schmidlii	F	neg	-	Nt	-
LLOV 423	P1	Nycteribia schmidlii	F	neg	-	Nt	-
LLOV 423	P2	Penicillidia conspicua	M	neg	-	Nt	-
LLOV 424	P1	Penicillidia conspicua	M	neg	-	Nt	-
LLOV 424	P2	Nycteribia schmidlii	F	neg	-	Nt	-
LLOV 425	P1	Nycteribia schmidlii	F	neg	-	Nt	-
LLOV 425	P2	Nycteribia schmidlii	F	neg	-	Nt	-
LLOV 425	P3	Nycteribia schmidlii	M	neg	-	Nt	-
LLOV 425	P4	Nycteribia schmidlii	M	neg	-	Nt	-
LLOV 425	P5	Nycteribia schmidlii	M	neg	-	Nt	-
LLOV 426	P1	Nycteribia schmidlii	F	neg	-	Nt	-
LLOV 426	P2	Nycteribia schmidlii	F	neg	-	Nt	-
LLOV 426	P3	Nycteribia schmidlii	F	neg	-	Nt	-
LLOV 426	P4	Nycteribia schmidlii	M	neg	-	Nt	-
LLOV 427	P1	Nycteribia schmidlii	F	neg	-	Nt	-
LLOV 428	P1	Nycteribia schmidlii	F	neg	-	Nt	-
LLOV 429	P1	Nycteribia schmidlii	F	neg	-	Nt	-
LLOV 429	P2	Nycteribia schmidlii	F	neg	-	Nt	-
LLOV 429	P3	Nycteribia schmidlii	M	neg	-	Nt	-
LLOV 429	P4	Nycteribia schmidlii	M	neg	-	Nt	-
LLOV 429	P5	Nycteribia schmidlii	M	neg	-	Nt	-
LLOV 430	P1	Penicillidia conspicua	M	neg	-	Nt	-
LLOV 431	P1	Penicillidia conspicua	F	neg	-	Nt	-
LLOV 431	P2	Nycteribia schmidlii	M	neg	-	Nt	-
LLOV 432	P1	Nycteribia schmidlii	F	neg	-	Nt	-
LLOV 432	P2	Nycteribia schmidlii	F	neg	-	Nt	-
LLOV 433	P1	Penicillidia conspicua	M	neg	-	Nt	-
LLOV 434	P1	Nycteribia schmidlii	M	neg	-	Nt	-

## Sheet: Dead_animals
ID	Species	Location	Status	Collection date	Sex	Haemorrhagic symptoms	Serology	PVNT IC50 #1	PVNT IC50 #2	PVNT IC50 Mean	LLOV Taqman PCR Ct value					Genomic copy number (copy/ml)					Pan-filovirus nested PCR
											Lung	Spleen	Liver	Kidney	Brain	Lung	Spleen	Liver	Kidney	Brain	Lung	Spleen	Liver	Kidney	Brain
LLOV_1	Miniopterus schreibersii	Mád cave	dead	2016-02-11	M	yes	pos	2999	3972	3485	35.56	35.30	Neg	Neg	Neg	1.4×106	1.6×106	Neg	Neg	Neg	POS	POS	Neg	Neg	Neg
LLOV_2	Miniopterus schreibersii	Mád cave	dead	2016-02-11	F	yes	pos	768	-	768	Neg	Neg	Neg	Neg	Neg	Neg	Neg	Neg	Neg	Neg	Neg	Neg	Neg	Neg	Neg
LLOV_3	Miniopterus schreibersii	Mád cave	dead	2016-02-11	M	no	neg	-	-	-	Neg	Neg	Neg	Neg	Neg	Neg	Neg	Neg	Neg	Neg	Neg	Neg	Neg	Neg	Neg
LLOV_4	Miniopterus schreibersii	Mád cave	dead	2016-02-11	F	no	neg	-	-	-	Neg	Neg	Neg	Neg	Neg	Neg	Neg	Neg	Neg	Neg	Neg	Neg	Neg	Neg	Neg
LLOV_5	Miniopterus schreibersii	Mád cave	dead	2016-02-11	M	no	neg	-	-	-	35.09	Neg	Neg	Neg	Neg	1.8×106	Neg	Neg	Neg	Neg	POS	Neg	Neg	Neg	Neg
LLOV_169	Miniopterus schreibersii	Mád cave	dead	2019-01-31	F	no	pos	172	337	254	38.59	36.31	Neg	Neg	Neg	2.7×105	9.4×105	Neg	Neg	Neg	POS	POS	Neg	Neg	Neg
LLOV_170	Miniopterus schreibersii	Mád cave	dead	2019-01-31	M	no	pos	757	1136	946	Neg	Neg	Neg	Neg	Neg	Neg	Neg	Neg	Neg	Neg	Neg	Neg	Neg	Neg	Neg
LLOV_205	Myotis myotis	Mád cave	dead	2019-08-02	M	no	neg	-	-	-	Neg	Neg	Neg	Neg	Neg	Neg	Neg	Neg	Neg	Neg	Neg	Neg	Neg	Neg	Neg
LLOV_422	Miniopterus schreibersii	Mád cave	dead	2019-10-24	F	no	neg	-	-	-	Neg	Neg	Neg	Neg	Neg	Neg	Neg	Neg	Neg	Neg	Neg	Neg	Neg	Neg	Neg
LLOV_553	Miniopterus schreibersii	Mád cave	dead	2018-04-04	NA	yes	neg	-	-	-	Neg	Neg	Neg	Neg	Neg	Neg	Neg	Neg	Neg	Neg	Neg	Neg	Neg	Neg	Neg
