# Supplementary material for: Isolation of infectious Lloviu virus from Schreiber’s bats in Hungary
Source: Nat Commun. 2022 Mar 31;13:1706. doi: 10.1038/s41467-022-29298-1 (PMC8971391; doi:10.1038/s41467-022-29298-1)
Supplement: Supplementary file 8 — Source Data [file 41467_2022_29298_MOESM8_ESM.xlsx]

## Sheet: Figure 1 and Supplementar Fig 4
;version	4
ProtocolHeader
	Version	1	Label	Bright-Glo	ReaderType	1	DateRead	2/20/2019 4:23:20 PM	InstrumentSN	SN: 930101009047
	Result	0	Prefix	bat-LLOV#1	WellMap	FFFFFFFFFFFFFFFFFFFFFFFF	RunCount	1	Kinetics	FALSE	KineticCount	10
Steps
	Injector	0	1	Inject	FALSE	FALSE	Read	TRUE	FALSE	WavelengthCount	1	1
PlateResults
	Read 1
	dil	bat#1 +positive		bat#2 +positive	virus only	bat#4 -pres.negative		bat#5 -pres.negative		cells	cells	EBOV/LLOV	EBOV vs 15.262
	40	258.003	1128.06	1436.09	326231	2766.35	834.032	115302	325858	480.011	554.014	170070	4202.81
	80	390.007	6483.93	3058.43	285955	2902.39	2784.36	319211	359860	348.006	338.005	114435	42613.4
	160	166.001	7870.85	7758.77	147680	4743.04	7360.49	428738	406479	312.004	280.004	208743	1772.14
	320	1338.08	5133.21	1046.05	343966	10927.5	18061	103926	176105	230.002	288.004	203192	31750.3
	640	4252.83	11359.9	29760.7	440286	75201.2	78327.2	235535	291916	234.003	246.003	230218	19343.2
	1280	12933.7	65653.7	238637	143446	235698	211877	363229	213978	216.002	258.003	225501	126994
	2560	97089.7	98526.5	272510	259360	147135	256454	189968	429973	196.002	218.002	230968	127216
	5120	188266	175548	259896	334402	169948	157643	460473	230218	102	148.001	273666	96494.4
;version	4
ProtocolHeader
	Version	1	Label	Bright-Glo	ReaderType	1	DateRead	2/20/2019 4:26:50 PM	InstrumentSN	SN: 930101009047
	Result	0	Prefix	bat-LLOV#2	WellMap	FFFFFFFFFFFFFFFFFFFFFFFF	RunCount	1	Kinetics	FALSE	KineticCount	10
Steps
	Injector	0	1	Inject	FALSE	FALSE	Read	TRUE	FALSE	WavelengthCount	1	1
PlateResults
	Read 1
	dil	bat#169 +positive		bat#170 +pres. positive		bat#6 -pres.negative		LLOV vs Human Serum		LLOV vs 15.262		EBOV/LLOV	EBOV vs 15.262
	40	3782.66	1394.09	122353	35885.1	553837	291304	293900	560117	199800	290012	60835.8	22657.6
	80	18836.3	6033.68	146900	149690	252215	187652	176237	364519	150302	146018	106495	20625.6
	160	21373	87779	102372	307306	317196	260558	177201	293966	144624	293224	134813	45770.2
	320	220906	276160	323405	161286	321889	282523	261224	312836	167013	243501	140693	40784.4
	640	235819	270466	129193	144176	606176	331815	212477	184120	372417	308394	288170	90374.2
	1280	188327	136700	131604	253328	289556	457099	179226	192223	449736	145682	249622	28413.1
	2560	170739	180545	299305	118907	384604	234852	176762	270925	269765	321211	197987	119542
	5120	407957	290838	292764	276751	262182	375036	162.001	170.001	208.002	274.003	228278	199912
;version	4
ProtocolHeader
	Version	1	Label	Bright-Glo	ReaderType	1	DateRead	2/27/2019 5:54:48 PM	InstrumentSN	SN: 930101009047
	Result	0	Prefix	LLOV-bat#1	WellMap	FFFFFFFFFFFFFFFFFFFFFFFF	RunCount	1	Kinetics	FALSE	KineticCount	10
Steps
	Injector	0	1	Inject	FALSE	FALSE	Read	TRUE	FALSE	WavelengthCount	1	1
PlateResults
	Read 1
	dil	bat#1 +positive		LLOV only		bat#4 -pres.negative		bat#5 -pres.negative		LLOV vs 15.262		LLOV only	cells
	40	382.007	3290.5	229477	115743	820.031	2666.33	232396	200511	119819	33997.1	245812	560.014
	80	268.003	568.015	245907	156229	1636.12	2898.39	203406	238167	173473	40983.1	294258	408.008
	160	1040.05	4925.12	236215	146768	1566.11	17974.9	386904	175861	238030	206676	174878	310.004
	320	766.027	11810.4	179203	114268	4578.96	22862	118551	320171	25884.8	126101	341786	258.003
	640	8643.44	18175.2	88593.6	320396	25373.6	91703.2	193727	251928	96421.8	228578	192023	216.002
	1280	9838.45	36894.5	145439	165744	97432.8	194377	313388	223225	175010	359943	224591	204.002
	2560	65597.3	32029.1	279820	202747	156269	95148.6	410479	219902	162301	243763	218847	200.002
	5120	201894	95854.8	440124	144030	155358	386485	172435	323685	116430	150470	93107.1	126.001
;version	4
ProtocolHeader
	Version	1	Label	Bright-Glo	ReaderType	1	DateRead	2/27/2019 5:58:12 PM	InstrumentSN	SN: 930101009047
	Result	0	Prefix	LLOV-bat#2	WellMap	FFFFFFFFFFFFFFFFFFFFFFFF	RunCount	1	Kinetics	FALSE	KineticCount	10
Steps
	Injector	0	1	Inject	FALSE	FALSE	Read	TRUE	FALSE	WavelengthCount	1	1
PlateResults
	Read 1
	dil	bat#169 +positive		bat#170 +pres. positive		bat#6 -pres.negative		LLOV vs Human Serum		bat#4=1µl	bat#169=1µl	EBOV/LLOV	cells
	40	7474.57	10891.5	30568.9	115719	181546	457262	171001	386276	21387	293169	217260	584.016
	80	12224.9	8863.61	131624	154782	167269	91515.6	285940	292329	94829.9	211940	167529	404.007
	160	35814.9	22549.4	103993	45850.5	329308	239416	331631	223819	294451	34787.6	236015	232.002
	320	80301.5	114148	203787	67979.9	293822	200484	80722.6	257242	78345.3	223502	203848	170.001
	640	77185.1	269523	59281.2	137847	220212	132264	147464	236046	190010	314151	232451	146.001
	1280	181763	159492	210317	89910.3	247120	213033	162189	300801	110563	152490	171791	140.001
	2560	344321	141497	295731	210160	178601	415106	156979	188763	154878	225160	195767	150.001
	5120	276054	146450	219767	169765	265172	177766	373447	369497	293352	95915.3	224813	106.001
;version	4
ProtocolHeader
	Version	1	Label	Bright-Glo	ReaderType	1	DateRead	3/13/2019 6:13:08 PM	InstrumentSN	SN: 930101009047
	Result	0	Prefix	Bat#1	WellMap	FFFFFFFFFFFFFFFFFFFFFFFF	RunCount	1	Kinetics	FALSE	KineticCount	10
Steps
	Injector	0	1	Inject	FALSE	FALSE	Read	TRUE	FALSE	WavelengthCount	1	1
PlateResults
	Read 1
		Bat #95	Bat #96	Bat #97		Bat #98	LLOV	Bat #99		Bat #100		LLOV	cells
		392457	369392	548246	288449	46147.8	435782	1162.06	78.0003	190265	485964	245360	84.0003
		416034	499229	411227	469403	22340.9	272217	5849.57	65186.9	421156	225407	371301	88.0004
		564472	190521	348924	447960	126020	177156	170617	160657	213925	441831	172961	100
		755083	493896	298629	458722	174922	299675	210674	197011	328267	342618	318398	102
		321038	385348	589242	439562	195352	335808	310416	256313	221631	316173	372882	58.0002
		385062	452747	452624	434531	470871	344564	406823	526630	196030	513862	292275	70.0002
		349545	270673	393652	381926	186761	506387	218300	179258	574276	445498	314929	86.0003
		343417	453870	183775	201118	213333	237840	164014	333755	250389	392911	168405	66.0002
;version	4
ProtocolHeader
	Version	1	Label	Bright-Glo	ReaderType	1	DateRead	3/13/2019 6:17:12 PM	InstrumentSN	SN: 930101009047
	Result	0	Prefix	Bat#2	WellMap	FFFFFFFFFFFFFFFFFFFFFFFF	RunCount	1	Kinetics	FALSE	KineticCount	10
Steps
	Injector	0	1	Inject	FALSE	FALSE	Read	TRUE	FALSE	WavelengthCount	1	1
PlateResults
	Read 1
	dil	Bat #101		Bat #102		Bat #103		Bat #104		Bat #105		LLOV	cells
	40	129278	271427	8661.45	223284	334825	437283	286809	315800	385557	282594	334505	406.008
	80	238461	310122	83815.9	70914.6	383960	362014	367623	344605	486008	253918	305940	224.002
	160	611283	384544	285831	181271	438163	452761	215544	287069	344820	253303	286708	244.003
	320	511756	152884	409254	146728	529748	547147	338135	359748	555070	333402	304652	196.002
	640	558093	339618	268065	109042	506107	463377	574588	279933	425351	589453	342948	168.001
	1280	390379	268291	188775	260662	338217	471293	491796	385462	238893	412877	493025	176.001
	2560	190029	325722	201421	477346	349692	451926	341675	680480	359804	426392	324107	174.001
	5120	136431	414084	238414	356019	328310	318651	347982	236632	372396	424825	304218	130.001
;version	4
ProtocolHeader
	Version	1	Label	Bright-Glo	ReaderType	1	DateRead	3/13/2019 6:20:38 PM	InstrumentSN	SN: 930101009047
	Result	0	Prefix	Bat#3	WellMap	FFFFFFFFFFFFFFFFFFFFFFFF	RunCount	1	Kinetics	FALSE	KineticCount	10
Steps
	Injector	0	1	Inject	FALSE	FALSE	Read	TRUE	FALSE	WavelengthCount	1	1
PlateResults
	Read 1	Bat #106				Bat #108
		1 in 40	1 in 100	Bat #107		1 in 40	1 in 100	Bat #109	Bat #110	Bat #111		LLOV	cells
		278062	371016	280795	141491	497704	601978	287340	172199	426193	357033	226716	552.014
		259628	348282	198091	225566	331252	368804	360641	133436	289347	258649	371732	390.007
		257937	687913	356589	369270	411139	553272	329836	195983	215662	420117	376852	268.003
		254599	286887	495379	278712	274501	514822	525965	217080	209616	291349	338092	188.002
		352777	300148	593870	466855	241663	353550	385172	275582	377967	264504	342888	174.001
		322610	453332	390028	601818	528779	260804	214765	265479	241448	265575	323483	176.001
		325106	130814	356773	391525	351408	431036	164384	345726	249362	645333	185091	126.001
		223568	366409	521799	429154	356831	393834	219596	322060	375392	390113	319934	116.001
;version	4
ProtocolHeader
	Version	1	Label	Bright-Glo	ReaderType	1	DateRead	3/13/2019 6:23:58 PM	InstrumentSN	SN: 930101009047
	Result	0	Prefix	Bat#4	WellMap	FFFFFFFFFFFFFFFFFFFFFFFF	RunCount	1	Kinetics	FALSE	KineticCount	10
Steps
	Injector	0	1	Inject	FALSE	FALSE	Read	TRUE	FALSE	WavelengthCount	1	1
PlateResults
	Read 1	Bat #112
		1 in 40	1 in 100	Bat #113		Bat #114		Bat #115		Bat #116		LLOV	cells
	A	97202.7	544415	288193	522942	370544	135722	65852.9	218051	503793	341155	276339	452.009
	B	401627	266028	559170	485606	137885	237809	138722	172035	376181	337071	514562	344.005
	C	186462	492733	259434	317212	214761	235234	82524.1	124400	329640	318701	274599	210.002
	D	473798	309807	712164	318081	377752	251807	81687.8	286540	460701	220492	255283	164.001
	E	244015	466452	320886	482597	271591	390124	460697	195189	380050	348480	348435	148.001
	F	424166	544291	422193	273781	300082	346595	345536	198543	367836	433200	412414	148.001
	G	480156	265122	321499	226418	371585	316105	297975	494126	580070	607102	286213	116.001
	H	297295	258111	443857	341861	384548	224207	411523	237331	374763	500445	389289	96.0004
;version	4
ProtocolHeader
	Version	1	Label	Bright-Glo	ReaderType	1	DateRead	3/13/2019 6:28:03 PM	InstrumentSN	SN: 930101009047
	Result	0	Prefix	Bat#5	WellMap	FFFFFFFFFFFFFFFFFFFFFFFF	RunCount	1	Kinetics	FALSE	KineticCount	10
Steps
	Injector	0	1	Inject	FALSE	FALSE	Read	TRUE	FALSE	WavelengthCount	1	1
PlateResults
	Read 1			Bat #118				Bat #120		Bat #121
		Bat #117		1 in 40	1 in 100	Bat #119		1 in 40	1 in 200	1 in 40	1 in 200	LLOV	cells
		166363	246363	57069.4	268590	256051	242730	160720	284509	189475	575719	281404	370.006
		155190	143414	233456	107648	253819	181328	424561	373190	299075	376228	207082	246.003
		332905	290969	98986.7	185091	183453	380893	348680	328679	381044	296337	434063	206.002
		288538	132169	136066	275541	370455	253070	199712	279506	723847	385928	389935	164.001
		486898	522172	300170	236644	333462	350981	575087	436652	337192	282494	376752	2788.36
		248505	330773	414861	150330	314472	316879	338092	312791	254882	369839	353880	114.001
		273863	339395	131936	259501	317733	243747	155117	386642	261926	370921	370958	120.001
		156854	211072	303647	441508	317189	336074	385163	246129	258479	236180	246397	68.0002
;version	4
ProtocolHeader
	Version	1	Label	Bright-Glo	ReaderType	1	DateRead	3/13/2019 6:31:42 PM	InstrumentSN	SN: 930101009047
	Result	0	Prefix	Bat#6	WellMap	FFFFFFFFFFFFFFFFFFFFFFFF	RunCount	1	Kinetics	FALSE	KineticCount	10
Steps
	Injector	0	1	Inject	FALSE	FALSE	Read	TRUE	FALSE	WavelengthCount	1	1
PlateResults
	Read 1	Bat #122
		1 in 40	1 in 200	Bat #123		Bat #124		Bat #125		Bat #126		LLOV	cells
		313550	540458	230815	231753	538167	351575	94119.7	175770	55537.5	252219	239430	296.004
		467517	504482	421250	478357	242775	318954	242518	123504	122476	185361	214290	272.003
		414296	368078	358000	342112	322949	620681	189341	179673	208760	186596	341679	202.002
		350223	308984	271310	603520	195851	290829	286622	296816	182603	312682	208531	116.001
		254145	286610	253502	404275	83253.6	256763	239518	283407	291444	377350	283526	140.001
		355733	247431	258242	335431	226718	503585	226593	330471	269568	302641	267821	130.001
		489075	227028	367607	277610	147342	214078	254292	104912	270908	178727	142074	104.001
		302699	367779	395254	357448	306357	235361	97037.2	310513	299979	293167	440055	124.001
;version	4
ProtocolHeader
	Version	1	Label	Bright-Glo	ReaderType	1	DateRead	3/13/2019 6:35:07 PM	InstrumentSN	SN: 930101009047
	Result	0	Prefix	Bat#7	WellMap	FFFFFFFFFFFFFFFFFFFFFFFF	RunCount	1	Kinetics	FALSE	KineticCount	10
Steps
	Injector	0	1	Inject	FALSE	FALSE	Read	TRUE	FALSE	WavelengthCount	1	1
PlateResults
	Read 1
	dil	Bat #129		Bat #130		Bat #131		Human Serum		15.280 vs EBOV		EBOV/LLOV	cells
	40	84356.1	169140	49281.5	101809	350948	334534	226616	353180	23270.9	25173.1	145992	344.005
	80	360455	490202	58597.5	127914	165750	413698	392200	219382	54827.9	38486	251930	286.004
	160	340528	219331	109685	73531.9	447138	371274	246293	151144	92917.5	44129.4	428387	206.002
	320	392109	321036	163444	147857	444490	207288	233579	261506	210128	74353.4	305603	138.001
	640	432031	281837	121989	219429	387952	213592	290718	255340	229745	122664	93710.2	114.001
	1280	269148	199506	367613	327649	535607	155200	415384	309118	335476	261666	272502	118.001
	2560	434956	264565	326474	253478	263350	187558	224684	341590	182961	498107	305720	114.001
	5120	462088	438036	158554	205971	360251	174902	432605	188773	112829	202022	375268	76.0003
;version	4
ProtocolHeader
	Version	1	Label	Bright-Glo	ReaderType	1	DateRead	3/15/2019 4:20:41 PM	InstrumentSN	SN: 930101009047
	Result	0	Prefix	2Bat#1	WellMap	FFFFFFFFFFFFFFFFFFFFFFFF	RunCount	1	Kinetics	FALSE	KineticCount	10
Steps
	Injector	0	1	Inject	FALSE	FALSE	Read	TRUE	FALSE	WavelengthCount	1	1
PlateResults
	Read 1
	dil	Bat #127		Bat #128		Bat #132		Bat #133		Bat #134		LLOV	cells
	40	36814.2	71762.1	214889	124070	19453.4	68215.4	165074	17247.7	81659.6	170068	209165	120.001
	80	19066.7	206277	263467	207400	102451	227811	19307.1	116347	69270	77874	150162	146.001
	160	60123.8	94470.8	111560	130242	156582	255447	52749.7	56796	98050.3	163535	74371.6	222.002
	320	364546	200011	325197	161399	143890	38777.1	65635.6	163058	171429	118587	135793	480.011
	640	230343	360461	126028	290119	162869	226434	174286	52568.8	260421	68831.3	122043	714.023
	1280	63018.2	248165	150716	96948.4	307554	120159	268301	73608.4	57113.7	240412	96125.2	112.001
	2560	245581	38409.7	152849	41497.1	116964	105641	287831	125960	260857	213592	52472.4	148.001
	5120	133724	245187	196109	275206	151776	293633	150884	84573.7	130790	89230.8	102828	64.0002
;version	4
ProtocolHeader
	Version	1	Label	Bright-Glo	ReaderType	1	DateRead	3/15/2019 4:24:17 PM	InstrumentSN	SN: 930101009047
	Result	0	Prefix	2Bat2	WellMap	FFFFFFFFFFFFFFFFFFFFFFFF	RunCount	1	Kinetics	FALSE	KineticCount	10
Steps
	Injector	0	1	Inject	FALSE	FALSE	Read	TRUE	FALSE	WavelengthCount	1	1
PlateResults
	Read 1			Bat #136
		Bat #135		1 in 100	Bat #137		Bat #138		Bat #139		Bat #142	LLOV	cells
		96393.5	88906.1	137875	276860	203224	26011.1	93811.1	164404	265342	159078	133989	284.004
		59967	52221.1	175128	249477	219706	50179.6	69857.8	96034.4	26313.8	78039.1	162930	296.004
		151669	143521	196260	108943	216197	144816	59418	83156.9	289377	59709.6	150525	186.002
		86720.6	175955	243616	144196	157884	153770	272227	247504	117833	262633	93774.8	138.001
		194975	269785	159861	111083	43888.4	99053.3	279264	246314	360133	127344	241798	92.0004
		280321	223560	123532	230110	227290	86172.2	144383	122151	263690	31796.4	154514	92.0004
		81538.7	214080	140788	207235	79008.1	144229	105356	172549	245401	144624	73513.8	96.0004
		242804	109153	129108	207296	150126	317214	197824	67963.8	162987	132760	285312	74.0003
;version	4
ProtocolHeader
	Version	1	Label	Bright-Glo	ReaderType	1	DateRead	3/15/2019 4:27:48 PM	InstrumentSN	SN: 930101009047
	Result	0	Prefix	2Bat3	WellMap	FFFFFFFFFFFFFFFFFFFFFFFF	RunCount	1	Kinetics	FALSE	KineticCount	10
Steps
	Injector	0	1	Inject	FALSE	FALSE	Read	TRUE	FALSE	WavelengthCount	1	1
PlateResults
	Read 1
		Bat #140		Bat #141		Bat #143	Bat #144	Bat #145		Bat #146	Bat #148	LLOV	cells
		208719	363190	282547	329304	152279	251998	161682	350855	166376	55871.2	233796	324.005
		136585	173114	209950	283592	88186.3	313174	227853	174276	136763	185622	239054	302.004
		355089	380530	196612	50191.6	105483	182446	92032	101342	275668	199262	178398	200.002
		321557	314203	241031	98274.3	142385	245952	462171	244037	466133	148532	242473	146.001
		331804	405028	154253	126380	266323	157959	208189	160868	230172	158367	145820	104.001
		74218.5	176798	113031	80124.2	141852	412597	69459.2	368260	211418	131387	230954	102
		104972	159912	123168	135117	327579	206077	181127	162441	158578	127795	96437.9	100
		118213	277744	211606	194458	143702	148343	113451	246655	183439	204062	193819	46.0001
;version	4
ProtocolHeader
	Version	1	Label	Bright-Glo	ReaderType	1	DateRead	3/15/2019 4:31:24 PM	InstrumentSN	SN: 930101009047
	Result	0	Prefix	2Bat#4	WellMap	FFFFFFFFFFFFFFFFFFFFFFFF	RunCount	1	Kinetics	FALSE	KineticCount	10
Steps
	Injector	0	1	Inject	FALSE	FALSE	Read	TRUE	FALSE	WavelengthCount	1	1
PlateResults
	Read 1
	dil	Bat #147		Bat #149		Bat #150		Bat #153		Bat #154		LLOV	cells
	40	206171	177914	211112	185101	247175	207009	141232	126366	194344	240062	236808	308.004
	80	358409	29040.7	243010	342942	99905	257474	123797	130306	199718	196749	175518	232.002
	160	120996	230719	145854	177306	104427	79753.5	156689	161519	186307	156168	199429	202.002
	320	336817	299044	246164	153488	217015	232692	112843	153886	175211	279648	99247	106.001
	640	178410	163399	53308.4	98619.4	287476	76264.6	95770.1	254847	201352	184059	202293	116.001
	1280	120468	242462	128882	82814.3	327529	59693.5	296627	173183	215675	301862	184572	108.001
	2560	147859	122581	150485	291992	200547	115553	122383	106855	211329	46619.8	87722.6	84.0003
	5120	121524	163401	148757	137126	181605	105895	294467	133677	99156.2	74285	166952	72.0002
;version	4
ProtocolHeader
	Version	1	Label	Bright-Glo	ReaderType	1	DateRead	3/15/2019 4:34:52 PM	InstrumentSN	SN: 930101009047
	Result	0	Prefix	2Bat#5	WellMap	FFFFFFFFFFFFFFFFFFFFFFFF	RunCount	1	Kinetics	FALSE	KineticCount	10
Steps
	Injector	0	1	Inject	FALSE	FALSE	Read	TRUE	FALSE	WavelengthCount	1	1
PlateResults
	Read 1
		Bat #155		Bat #156	Bat #157		Bat #158	Bat #159	Bat #160		Bat #162	LLOV	cells
		155291	129958	117075	209779	393994	160908	88904.1	277900	294753	132165	126330	296.004
		89136	190637	167651	241062	129446	314474	206273	133584	99301.5	314526	169751	236.003
		121659	230480	10156.7	218855	75777.2	105798	351016	188000	245154	252857	226524	178.001
		107808	260677	89714.7	93776.8	51752.9	280604	147514	176674	160827	245180	122624	126.001
		262504	188596	223931	226720	60644.7	174725	160115	87238.7	229804	211170	143165	96.0004
		118618	215850	124179	183445	28120.3	195971	120159	162904	190411	271368	138673	76.0003
		235171	210586	44280	161111	301527	220547	329102	332666	270634	284996	223300	98.0004
		161818	310869	374949	135416	171208	106942	90394.3	132339	218594	65961.5	89107.8	54.0001
;version	4
ProtocolHeader
	Version	1	Label	Bright-Glo	ReaderType	1	DateRead	3/15/2019 4:38:29 PM	InstrumentSN	SN: 930101009047
	Result	0	Prefix	2Bat#6	WellMap	FFFFFFFFFFFFFFFFFFFFFFFF	RunCount	1	Kinetics	FALSE	KineticCount	10
Steps
	Injector	0	1	Inject	FALSE	FALSE	Read	TRUE	FALSE	WavelengthCount	1	1
PlateResults
	Read 1
		Bat #163		Bat #164	Bat #165		Bat #166		Bat #167	Bat #168		LLOV	cells
		144628	275295	211636	317045	259239	66440.4	110669	207630	251611	164266	147007	330.005
		160947	98486.2	280628	58877	193503	142439	162804	370974	66359.9	186214	221621	342.005
		220512	105148	214420	220133	165476	81454.1	156148	227294	149619	89789.4	63330	202.002
		111729	139846	77352.3	117053	185229	228037	239586	268457	224146	113002	227282	132.001
		258553	200722	235165	72303.7	233091	287599	236270	245639	151939	272032	201798	126.001
		156371	165990	206014	183244	142942	272657	284085	186893	311649	80910	208215	104.001
		113841	155569	257431	190281	226559	128366	228062	156841	80150.4	211390	179234	108.001
		251316	368726	197736	98340.9	251609	251869	286679	376963	225228	70616.7	154608	76.0003
;version	4
ProtocolHeader
	Version	1	Label	Bright-Glo	ReaderType	1	DateRead	3/15/2019 4:41:50 PM	InstrumentSN	SN: 930101009047
	Result	0	Prefix	2Bat#7	WellMap	FFFFFFFFFFFFFFFFFFFFFFFF	RunCount	1	Kinetics	FALSE	KineticCount	10
Steps
	Injector	0	1	Inject	FALSE	FALSE	Read	TRUE	FALSE	WavelengthCount	1	1
PlateResults
	Read 1
	dil	HS		LLOV	15.282 vs EBOV		EBOV	cells
	40	302892	64434.4	121742	27418.5	9756.38	118448	382.007	370.006	478.01	598.016	570.015	306.004
	80	129126	23595.6	175475	19313.1	128525	123053	446.009	346.005	360.006	520.012	548.014	306.004
	160	92665.3	277643	194415	63953.6	222480	142275	330.005	212.002	242.003	298.004	280.004	134.001
	320	161422	167661	118961	151559	140555	175459	202.002	162.001	172.001	178.001	190.002	98.0004
	640	251091	165401	154208	83711.1	119643	253250	166.001	114.001	120.001	132.001	134.001	80.0003
	1280	214220	140184	222960	103924	241534	164396	122.001	90.0004	112.001	130.001	146.001	54.0001
	2560	204215	248075	269508	419737	127637	175727	122.001	92.0004	84.0003	98.0004	96.0004	64.0002
	5120	125717	175693	234805	113211	189192	69559.9	60.0002	36.0001	58.0002	58.0002	104.001	42.0001
;version	4
ProtocolHeader
	Version	1	Label	Bright-Glo	ReaderType	1	DateRead	3/20/2019 4:29:41 PM	InstrumentSN	SN: 930101009047
	Result	0	Prefix	RepBat#1	WellMap	FFFFFFFFFFFFFFFFFFFFFFFF	RunCount	1	Kinetics	FALSE	KineticCount	10
Steps
	Injector	0	1	Inject	FALSE	FALSE	Read	TRUE	FALSE	WavelengthCount	1	1
PlateResults
	Read 1
	dil	Bat #99		Bat #100	Bat #101		Bat #111		Bat 113		LLOV		cells
	40	32370.1	296.004	199639	446515	425313	198087	144985	233673	168061	282135	283590	270.003
	80	66378.1	103789	198926	468594	347817	201990	250532	230455	194753	286277	330675	308.004
	160	145473	94977.1	369679	105778	254595	203385	334856	406525	120055	356035	171679	258.003
	320	111602	391773	201199	392644	139054	254499	383624	223674	242246	321055	308289	284.004
	640	348670	236587	141292	293261	429277	405852	335458	238335	266456	374101	333672	188.002
	1280	266920	133600	322572	282742	138021	173443	444463	293529	277959	237358	358252	172.001
	2560	272567	212634	221978	269402	413253	370480	198677	474291	237732	140484	129343	114.001
	5120	384565	194955	224964	353098	404659	442718	261093	193002	257152	400594	512454	124.001
;version	4
ProtocolHeader
	Version	1	Label	Bright-Glo	ReaderType	1	DateRead	3/20/2019 4:33:06 PM	InstrumentSN	SN: 930101009047
	Result	0	Prefix	RepBat#2	WellMap	FFFFFFFFFFFFFFFFFFFFFFFF	RunCount	1	Kinetics	FALSE	KineticCount	10
Steps
	Injector	0	1	Inject	FALSE	FALSE	Read	TRUE	FALSE	WavelengthCount	1	1
PlateResults
	Read 1
		Bat #114		Bat #115		Bat #116		Bat #119		Bat #123		LLOV	cells
		143764	85730.8	70940.8	77714.8	352594	261848	134135	208356	90045.5	270695	240426	336.005
		324900	180025	30861.8	39343.1	165206	203888	266305	174609	156927	323782	89747	298.004
		203679	271040	117536	94668.5	157728	223654	237697	313616	292130	229875	309982	186.002
		201804	316037	209267	196179	170507	111541	172492	262094	205523	333575	423245	176.001
		550128	286722	173490	213419	195932	158637	278932	219135	324470	170334	208886	180.001
		166173	419932	285454	189907	161511	254859	268713	111337	167013	379694	189955	96.0004
		222782	152559	181757	317927	380458	277947	518559	320884	408305	172427	361108	150.001
		417054	200105	498001	519237	276650	142620	453370	310533	296518	188590	326495	116.001
;version	4
ProtocolHeader
	Version	1	Label	Bright-Glo	ReaderType	1	DateRead	3/20/2019 4:37:03 PM	InstrumentSN	SN: 930101009047
	Result	0	Prefix	RepBat#3	WellMap	FFFFFFFFFFFFFFFFFFFFFFFF	RunCount	1	Kinetics	FALSE	KineticCount	10
Steps
	Injector	0	1	Inject	FALSE	FALSE	Read	TRUE	FALSE	WavelengthCount	1	1
PlateResults
	Read 1
	dil	Bat #124		Bat #125		Bat #127		Bat #130		Bat #131		LLOV	cells
	40	417000	278138	142559	140251	238842	163559	101841	191494	134382	333526	105037	222.002
	80	245385	55402.8	168321	48491.9	271581	277032	120941	105510	243712	369439	348912	238.003
	160	242949	162711	100533	162853	163525	320323	204826	114502	131195	288595	189740	198.002
	320	352232	255400	205716	253768	317564	142826	138764	219337	375322	205223	231252	204.002
	640	165348	302643	170950	317369	464908	546987	164424	135684	169400	315127	281593	120.001
	1280	490461	298045	355095	251318	197127	323854	320558	301819	264981	392721	311019	120.001
	2560	250344	151547	313906	218721	252215	293736	260195	336866	251820	203956	261930	144.001
	5120	144054	226140	277541	100886	336590	244949	77150.8	409238	245250	412848	271622	84.0003
;version	4
ProtocolHeader
	Version	1	Label	Bright-Glo	ReaderType	1	DateRead	3/20/2019 4:40:34 PM	InstrumentSN	SN: 930101009047
	Result	0	Prefix	RepBat#4	WellMap	FFFFFFFFFFFFFFFFFFFFFFFF	RunCount	1	Kinetics	FALSE	KineticCount	10
Steps
	Injector	0	1	Inject	FALSE	FALSE	Read	TRUE	FALSE	WavelengthCount	1	1
PlateResults
	Read 1
		Bat #133		Bat #134		Bat #135		Bat #139	Bat #145		LLOV		cells
		246637	211800	312128	121071	136565	279176	366337	330324	463364	327393	178890	328.005
		280413	198431	434731	295269	135718	217148	248357	481355	355539	320933	113415	302.004
		318184	193668	252082	203393	204131	363841	105649	404864	325454	359899	255086	230.002
		117795	40583.6	305570	502212	315578	199242	380506	280241	237419	376692	238672	186.002
		362814	243209	193131	227737	110574	237257	214494	283362	305432	328251	260806	130.001
		190124	307904	224452	267071	256935	248280	153275	242152	170023	310365	220547	104.001
		283062	266354	208546	361516	329675	500368	270334	442350	352525	367983	178868	104.001
		263977	341390	123716	249515	316535	264022	227904	163153	315166	265403	297017	108.001
;version	4
ProtocolHeader
	Version	1	Label	Bright-Glo	ReaderType	1	DateRead	3/20/2019 4:47:56 PM	InstrumentSN	SN: 930101009047
	Result	0	Prefix	RepBat#5	WellMap	FFFFFFFFFFFFFFFFFFFFFFFF	RunCount	1	Kinetics	FALSE	KineticCount	10
Steps
	Injector	0	1	Inject	FALSE	FALSE	Read	TRUE	FALSE	WavelengthCount	1	1
PlateResults
	Read 1
	dil	Bat #147		Bat #150		Bat #153		Bat #154		Bat #155		LLOV	cells
	40	364319	332070	507439	210413	251240	162638	391599	330905	169394	254839	134019	282.004
	80	278439	290458	181790	165606	230382	236050	313832	374080	488473	178091	288782	336.005
	160	368736	236624	202287	171498	292366	241403	325652	379539	355868	273572	160939	180.001
	320	376802	217439	297864	282861	292830	351385	369681	353556	176762	180653	204233	166.001
	640	276808	468752	280501	141884	409136	305385	231150	207365	308400	234331	300629	114.001
	1280	421734	496597	376208	281718	170172	252094	222063	180710	186816	447671	160884	148.001
	2560	310636	464049	348461	135595	574832	516907	234172	346853	322943	156426	153521	116.001
	5120	275360	211791	363790	155843	146043	387160	272949	364313	359236	140460	178473	88.0004
;version	4
ProtocolHeader
	Version	1	Label	Bright-Glo	ReaderType	1	DateRead	3/20/2019 4:51:19 PM	InstrumentSN	SN: 930101009047
	Result	0	Prefix	RepBat#6	WellMap	FFFFFFFFFFFFFFFFFFFFFFFF	RunCount	1	Kinetics	FALSE	KineticCount	10
Steps
	Injector	0	1	Inject	FALSE	FALSE	Read	TRUE	FALSE	WavelengthCount	1	1
PlateResults
	Read 1
	dil	Bat #166		Bat #168		Human Serum vs LLOV		15.282 vs EBOV		EBOV	LLOV	cells	cells
	40	328113	245209	200694	296551	204647	313503	46396.8	29038.7	275211	273084	786.029	356.006
	80	163245	236209	313814	186647	107038	177683	35050.4	40804.5	163030	51525.8	670.021	344.005
	160	344651	301073	208456	186091	284413	430597	67869.2	154076	143679	243235	372.006	200.002
	320	320274	84462.9	361412	503736	457679	339965	76971.6	113675	298047	231123	272.003	134.001
	640	467030	243561	299693	245508	182745	247696	173551	283218	131335	212458	266.003	100
	1280	235216	288063	237409	201853	197551	113043	49398	145647	162494	374846	230.002	90.0004
	2560	291088	334930	383784	288199	535027	199934	188962	258778	178803	194415	180.001	56.0001
	5120	334322	602986	285751	300010	173439	377125	285599	94555.5	121052	214461	104.001	44.0001

## Sheet: Supplementary Fig 3
	Ext Fig 3A
	Version	1	Label	Bright-Glo	ReaderType	1	DateRead	3/13/2019 6:42:46 PM	InstrumentSN	SN: 930101009047
	Result	0	Prefix	Llov-HEK	WellMap	FFFFFFFFFFFFFFFFFFFFFFFF	RunCount	1	Kinetics	FALSE	KineticCount	10
Steps
	Injector	0	1	Inject	FALSE	FALSE	Read	TRUE	FALSE	WavelengthCount	1	1
PlateResults
	Read 1
		LLOV 100ng	EBOV	KZ52	1H3	KZ52-1H3	MR78	cells	cells	cells	cells	cells	∆env
	20	25529700	33861200	1037520	9121590	1586300	510.012	344.005	314.005	352.006	420.008	396.007	288.004
	40	12354700	12849500	241833	3753490	853782	468.01	3260.49	356.006	404.007	380.007	456.01	274.003
	80	8245620	7015070	128315	2366460	367518	354.006	272.003	232.002	346.005	294.004	302.004	154.001
	160	3908390	3482650	13025.8	1281720	261562	244.003	266.003	212.002	250.003	246.003	206.002	126.001
	320	1582100	2247690	26897.2	608568	49538.6	202.002	176.001	162.001	194.002	200.002	182.002	96.0004
	640	1414650	950992	1316.08	282044	11552.1	134.001	158.001	158.001	184.002	184.002	190.002	64.0002
	1280	634763	385497	3736.64	65702	34869.8	134.001	138.001	164.001	150.001	176.001	156.001	116.001
	2560	221478	252992	104.001	54576.7	60.0002	58.0002	84.0003	66.0002	84.0003	88.0004	78.0003	62.0002
_x000B_		LLOV 100ng	EBOV	KZ52	1H3	KZ52-1H3	MR78	cells	cells	cells	cells	cells	∆env
		510594000	677224000	20750400	182431800	31726000	510.012	344.005	314.005	352.006	420.008	396.007	288.004
		494188000	513980000	9673320	150139600	34151280	468.01	3260.49	356.006	404.007	380.007	456.01	274.003
		659649600	561205600	10265200	189316800	29401440	354.006	272.003	232.002	346.005	294.004	302.004	154.001
		625342400	557224000	2084128	205075200	41849920	244.003	266.003	212.002	250.003	246.003	206.002	126.001
		506272000	719260800	8607104	194741760	15852352	202.002	176.001	162.001	194.002	200.002	182.002	96.0004
		905376000	608634880	842291	180508160	7393344	134.001	158.001	158.001	184.002	184.002	190.002	64.0002
		812496640	493436160	4.7829e+06	84098560	44633344	134.001	138.001	164.001	150.001	176.001	156.001	116.001
		566983680	647659520	266243	139716352	153601	58.0002	84.0003	66.0002	84.0003	88.0004	78.0003	62.0002
	RLU/mL	635112790	597328120	7.15895e+06	165753529	2.56452e+07	263.004	587.313	208.002	245.503	248.503	245.754	147.501
;version	4
ProtocolHeader
	Version	1	Label	Bright-Glo	ReaderType	1	DateRead	2013-04-09 12:52:21	InstrumentSN	SN: 930101009047
	Result	0	Prefix	Llov2	T75rep	WellMap	FFFFFFFFFFFFFFFFFFFFFFFF	RunCount	1	Kinetics	FALSE	KineticCount	10
Steps
	Injector	0	1	Inject	FALSE	FALSE	Read	TRUE	FALSE	WavelengthCount	1	1
PlateResults
	Read 1
		Marv(ANG)	Marv(DRC)	cell only	SUDV	BDBV	LLOV 48h	LLOV 72h	cell only	EBOV	cell only	cell only	Δenv
	20	1137460000	858157000	3075990	9352430	12488200	11721100	4222460	1082.05	2890370	1142.06	46.0001	74.0003
	40	383002000	199385000	22425.1	2397450	5379920	4691020	1788450	2162.21	713474	2466.28	52.0001	88.0004
	80	152032000	84673300	8949.68	1138200	2080110	1993490	926753	2546.3	198543	3560.58	64.0002	272.003
	160	72557200	37829700	77674.6	441627	1245010	1104240	338727	2096.2	226906	10096.7	230.002	882.036
	320	36468400	17082100	11548.1	182981	376336	655331	141548	1624.12	52197	2660.33	572.015	370.006
	640	18270100	9317410	50726.1	130653	266153	115735	23311	1356.08	29586.2	1692.13	1706.13	1322.08
	1280	9597680	4828310	1882.16	14259.3	135214	245223	46989.3	462.01	81980	600.017	154.001	146.001
	2560	5142580	2267820	14407.5	36683.8	47642.2	11015.6	25327.5	174.001	60.0002	226.002	56.0001	34.0001
_x000B_		Marv(ANG)	Marv(DRC)	cell only	SUDV	BDBV	LLOV 48h	LLOV 72h	cell only	EBOV	cell only	cell only	Δenv
		22749200000	17163140000	3075990	187048600	249764000	234422000	84449200	1082.05	57807400	1142.06	46.0001	74.0003
		15320080000	7975400000	22425.1	95898000	215196800	187640800	71538000	2162.21	28538960	2466.28	52.0001	88.0004
		12162560000	6773864000	8949.68	91056000	166408800	159479200	74140240	2546.3	15883440	3560.58	64.0002	272.003
		11609152000	6052752000	77674.6	70660320	199201600	176678400	54196320	2096.2	36304960	10096.7	230.002	882.036
		11669888000	5466272000	11548.1	58553920	120427520	209705920	45295360	1624.12	16703040	2660.33	572.015	370.006
		11692864000	5963142400	50726.1	83617920	170337920	74070400	14919040	1356.08	18935168	1692.13	1706.13	1322.08
		12285030400	6180236800	1882.16	18251904	173073920	313885440	60146304	462.01	104934400	600.017	154.001	146.001
		13165004800	5805619200	14407.5	93910528	121964032	28199936	64838400	174.001	153601	226.002	56.0001	34.0001
	RLU/mL	13831722400	7672553300	407950	87374649	177046824	173010262	58690358	1437.87	3.49076e+07	2805.51	360.019	398.516
;version	4
ProtocolHeader
	Version	1	Label	Bright-Glo	ReaderType	1	DateRead	1/16/2019 6:06:48 PM	InstrumentSN	SN: 930101009047
	Result	0	Prefix	LLOVenvHEK	WellMap	FFFFFFFFFFFFFFFFFFFFFFFF	RunCount	1	Kinetics	FALSE	KineticCount	10
Steps
	Injector	0	1	Inject	FALSE	FALSE	Read	TRUE	FALSE	WavelengthCount	1	1
PlateResults
	Read 1
		100ng	300ng	500ng	700ng	900ng	1.1µg	1.3µg	1.5µg	cells	∆env	cells	EBOV
	20	38200000	28300000	8330000	12400000	9620000	15700000	15900000	12700000	1640	426	2480	1773710
	40	15700000	13500000	3560000	6380000	4400000	9190000	8230000	6480000	1170	344	1500	654344
	80	7580000	7310000	1660000	3000000	2580000	4620000	4080000	3040000	598	252	1220	185550
	160	3810000	3370000	1200000	1980000	1030000	2270000	1950000	1920000	326	82	844	264172
	320	2450000	1960000	782000	753000	689000	1370000	1250000	1050000	210	70	514	22282.8
	640	1260000	896000	243000	300000	367000	732000	649000	416000	148	68	272	67601.6
	1280	646000	554000	87400	148000	288000	369000	435000	171000	86	48	138	166.001
	2560	277000	333000	39800	72400	139000	340000	73300	145000	74	46	138	21148.6
		100ng	300ng	500ng	700ng	900ng	1.1µg	1.3µg	1.5µg	cells	∆env	cells	EBOV
		764000000	567000000	167000000	249000000	192000000	313000000	317000000	253000000	1640	426	2480	35474200
		627000000	539000000	143000000	255000000	176000000	368000000	329000000	259000000	1170	344	1500	26173760
		606000000	585000000	133000000	240000000	206000000	370000000	326000000	243000000	598	252	1220	14844000
		609000000	539000000	192000000	317000000	165000000	363000000	311000000	307000000	326	82	844	42267520
		783000000	628000000	250000000	241000000	221000000	440000000	399000000	335000000	210	70	514	7130496
		809000000	574000000	155000000	192000000	235000000	469000000	415000000	266000000	148	68	272	43265024
		827000000	709000000	112000000	189000000	369000000	473000000	557000000	219000000	86	48	138	212481
		708000000	852000000	102000000	185000000	356000000	871000000	188000000	372000000	74	46	138	54140416
	RLU/mL	717000000	624000000	157000000	234000000	240000000	458000000	355000000	282000000	532	167	381	27900000
	Ext Fig 3B
;version	4
ProtocolHeader
	Version	1	Label	Bright-Glo	ReaderType	1	DateRead	2014-10-04 15:28:47	InstrumentSN	SN: 930101009047
	Result	0	Prefix	LlovTcid50	WellMap	FFFFFFFFFFFFFFFFFFFFFFFF	RunCount	1	Kinetics	FALSE	KineticCount	10
Steps
	Injector	0	1	Inject	FALSE	FALSE	Read	TRUE	FALSE	WavelengthCount	1	1
PlateResults		25	5	1	0.2	0.04	0.008	0.0016	0.00032	6.4e-05	0	0	Cells	ul PV
	Read 1	5	25	125	625	3125	15625	78125	390625	1953125	9765625	48828125	Cells	diln
		10	50	250	1250	6250	31250	156250	781250	3906250	19531250	97656250	Cells	diln with cells
	LLOV	4956920	813704	90825.9	64354	160.001	40.0001	58.0002	54.0001	74.0003	56.0001	64.0002	38.0001
		4341820	1019800	89938.6	63026.2	56.0001	52.0001	42.0001	50.0001	52.0001	38.0001	46.0001	58.0002
		4652090	1093720	129946	39939.3	52.0001	56.0001	54.0001	54.0001	30	42.0001	32.0001	44.0001	TCID50/mL
		3500280	790799	140555	56786	44.0001	24	36.0001	36.0001	36.0001	42.0001	44.0001	32.0001	18275
	Δenv	220.002	180.001	90.0004	32.0001	40.0001	38.0001	30	80.0003	46.0001	40.0001	60.0002	24
		34.0001	50.0001	32.0001	48.0001	44.0001	28	34.0001	16	38.0001	36.0001	50.0001	46.0001
		60.0002	44.0001	40.0001	38.0001	30	38.0001	46.0001	44.0001	62.0002	48.0001	32.0001	38.0001	TCID50/mL
		38.0001	50.0001	36.0001	52.0001	40.0001	42.0001	56.0001	50.0001	30	26	26	32.0001	50
;version	4
ProtocolHeader
	Version	1	Label	Bright-Glo	ReaderType	1	DateRead	2018-04-05 15:04:32	InstrumentSN	SN: 930101009047
	Result	0	Prefix	LLOVdenvTc	WellMap	FFFFFFFFFFFFFFFFFFFFFFFF	RunCount	1	Kinetics	FALSE	KineticCount	10
Steps
	Injector	0	1	Inject	FALSE	FALSE	Read	TRUE	FALSE	WavelengthCount	1	1
PlateResults		25	5	1	0.2	0.04	0.008	0.0016	0.00032	6.4e-05	0	0	Cells	ul PV
	Read 1	5	25	125	625	3125	15625	78125	390625	1953125	9765625	48828125	Cells	diln
		10	50	250	1250	6250	31250	156250	781250	3906250	19531250	97656250	Cells	diln with cells
	LLOV	3782630	577960	154626	178.001	130.001	148.001	132.001	154.001	172.001	198.002	230.002	196.002
		2635670	565779	116970	4536.95	258.003	174.001	228.002	204.002	192.002	278.004	288.004	284.004
		3777140	759306	154922	11165.7	154	170.001	162.001	178.001	190.002	202.002	212.002	154.001	TCID50/mL
		3071130	619505	139127	200.002	154.001	180.001	172.001	130.001	318.005	284.004	320.005	154	6250
	Δenv	256.003	192.002	202.002	132.001	164.001	146.001	132.001	192.002	160.001	368.006	2410.27	154
		106.001	94.0004	164.001	148.001	114.001	156.001	152.001	166.001	844.033	784.028	11818.4	154
		88.0004	112.001	122.001	120.001	96.0004	128.001	196.002	280.004	1228.07	2532.3	8439.28	154	TCID50/mL
		64.0002	94.0004	60.0002	82.0003	68.0002	72.0002	98.0004	112.001	866.035	382.007	3982.73	154	400
;version	4
ProtocolHeader
	Version	1	Label	Bright-Glo	ReaderType	1	DateRead	2015-06-02 14:20:20	InstrumentSN	SN: 930101009047
	Result	0	Prefix	TCID50-Ebo	WellMap	FFFFFFFFFFFFFFFFFFFFFFFF	RunCount	1	Kinetics	FALSE	KineticCount	10
Steps
	Injector	0	1	Inject	FALSE	FALSE	Read	TRUE	FALSE	WavelengthCount	1	1
PlateResults		25	5	1	0.2	0.04	0.008	0.0016	0.00032	6.4e-05	0	0	Cells	ul PV
	Read 1	5	25	125	625	3125	15625	78125	390625	1953125	9765625	48828125	Cells	diln
		10	50	250	1250	6250	31250	156250	781250	3906250	19531250	97656250	Cells	diln with cells
	EBOV 100ng env @48h	488477	50635.7	26245.7	6563.98	496.011	462.01	468.01	468.01	580.015	704.023	592.016	420.008
		381145	50028.9	2472.28	488.011	280.004	268.003	288.004	410.008	374.006	406.008	362.006	192.002
		184015	7262.43	320.005	210.002	196.002	162.001	178.001	142.001	192.002	240.003	190.002	134.001	TCID50/mL
		289583	3628.61	2288.24	164.001	190.002	146.001	156.001	112.001	144.001	190.002	174.001	118.001	6250
	LLOV T75@48h 17.01.19	35277.2	124.001	2864.38	114.001	158.001	122.001	140.001	142.001	160.001	164.001	134.001	90.0004
		25628.2	16680.8	1876.16	90.0004	76.0003	96.0004	92.0004	78.0003	128.001	116.001	132.001	82.0003
		10631.2	13462.3	3298.5	86.0003	104.001	84.0003	88.0004	116.001	100	80.0003	92.0004	92.0004	TCID50/mL
		28607.6	1890.16	60.0002	58.0002	44.0001	76.0003	52.0001	50.0001	52.0001	70.0002	74.0003	36.0001	1635
;version	4
ProtocolHeader
	Version	1	Label	Bright-Glo	ReaderType	1	DateRead	2018-04-05 14:51:09	InstrumentSN	SN: 930101009047
	Result	0	Prefix	EBOVtcid50	WellMap	FFFFFFFFFFFFFFFFFFFFFFFF	RunCount	1	Kinetics	FALSE	KineticCount	10
Steps
	Injector	0	1	Inject	FALSE	FALSE	Read	TRUE	FALSE	WavelengthCount	1	1
PlateResults		25	5	1	0.2	0.04	0.008	0.0016	0.00032	6.4e-05	0	0	Cells	ul PV
	Read 1	5	25	125	625	3125	15625	78125	390625	1953125	9765625	48828125	Cells	diln
		10	50	250	1250	6250	31250	156250	781250	3906250	19531250	97656250	Cells	diln with cells
	EBOV (Kent)	4874530	783255	99261.2	40280.5	88.0004	64.0002	64.0002	66.0002	58.0002	36.0001	70.0002	34.0001
		4465770	624488	183126	68.0002	26	66.0002	54.0001	88.0004	64.0002	46.0001	46.0001	46.0001
		2529040	598132	128791	4927.12	52.0001	62.0002	48.0001	42.0001	32.0001	52.0001	42.0001	52.0001	TCID50/mL
		4572570	630564	127900	53523.5	26	46.0001	52.0001	40.0001	32.0001	48.0001	56.0001	54.0001	10687
	EBOV (UoW)	5328220	1050410	219610	652.02	62.0002	72.0002	62.0002	58.0002	50.0001	54.0001	60.0002	30
		5232900	830429	123945	63832.9	26	32.0001	44.0001	42.0001	62.0002	46.0001	44.0001	42.0001
		4863920	914356	209141	166.001	58.0002	26	62.0002	32.0001	58.0002	38.0001	36.0001	26	TCID50/mL
		5828370	871665	120597	47403.1	40.0001	38.0001	46.0001	38.0001	30	34.0001	40.0001	48.0001	13975
;version	4
ProtocolHeader
	Version	1	Label	Bright-Glo	ReaderType	1	DateRead	2/15/2017 6:12:22 PM	InstrumentSN	SN: 930101009047
	Result	0	Prefix	TCID50-Z-S	WellMap	FFFFFFFFFFFFFFFFFFFFFFFF	RunCount	1	Kinetics	FALSE	KineticCount	10
Steps
	Injector	0	1	Inject	FALSE	FALSE	Read	TRUE	FALSE	WavelengthCount	1	1
PlateResults		25	5	1	0.2	0.04	0.008	0.0016	0.00032	6.4e-05	0	0	Cells	ul PV
	Read 1	5	25	125	625	3125	15625	78125	390625	1953125	9765625	48828125	Cells	diln
		10	50	250	1250	6250	31250	156250	781250	3906250	19531250	97656250	Cells	diln with cells
	EBOV	9596500	1916800	303526	48988.1	40.0001	18	46.0001	52.0001	36.0001	46.0001	32.0001	42.0001
		9695160	1202010	198781	28854.3	27691.2	44.0001	32.0001	30	20	42.0001	32.0001	42.0001	TCID50/mL
		8980920	1950720	339226	16274.2	34.0001	32.0001	18	26	40.0001	34.0001	38.0001	24	18275
		8778490	1594950	276634	49743.6	50.0001	42.0001	26	32.0001	26	48.0001	36.0001	52.0001
	SUDV	5089540	1071170	264143	12775.5	40.0001	30	28	40.0001	40.0001	40.0001	22	50.0001
		4944610	974679	35066.5	60660.8	22	56.0001	34.0001	42.0001	36.0001	38.0001	28	32.0001	TCID50/mL
		4757180	1209140	171364	117425	352.006	34.0001	36.0001	48.0001	22	50.0001	50.0001	30	18275
		4887920	971933	121789	18307.4	50.0001	28	32.0001	46.0001	34.0001	38.0001	40.0001	32.0001

## Sheet: Supplementary Fig 4
Protocol: Luminescence Quick Read
Result: Hungary vs EBOV 2021.10.08
Quick read
None
0.3
1		99	115	153	168	NIBSC15.262		NIBSC15.288		HS Sigma		EBOV	HEK293T
1.60206	40	550800	562400	671700	569500	68990	83760	180600	305200	516800	426400	529600	220
1.90309	80	574700	681300	439800	574900	108600	90710	509100	475700	559500	602100	739600	330
2.20412	160	439000	486300	471300	668500	164000	114500	483200	435700	417800	502700	625200	420
2.50515	320	412500	597200	317500	338700	363100	267400	500200	839100	805100	568800	688100	380
2.80618	640	435600	378500	489400	557900	392600	519300	500500	688800	621100	562300	735400	360
3.10721	1280	507900	521400	619600	750300	574500	544200	807500	813600	692400	405500	388600	330
3.40824	2560	653500	611700	531300	451200	692100	599100	663900	593300	649900	545900	594700	320
3.70927	5120	369000	623200	467800	510600	418300	636000	553700	457700	466900	403100	608300	210
